# Supplementary material for: Fungal-Bacterial Networks in the Populus Rhizobiome Are Impacted by Soil Properties and Host Genotype
Source: Front Microbiol. 2019 Mar 29;10:481. doi: 10.3389/fmicb.2019.00481 (PMC6450171; doi:10.3389/fmicb.2019.00481)
Supplement: Table S1 — Characteristics of soils used in this study. [file Table_1.xlsx]

## Sheet: Sheet1
TreeID	River Basin	Latitude	Longitude	Distance to river (m)	Basal area (m2)	Basal area per hectare (All tree)	Basal area per hectare (Populus)	% basal area dominance populus / hectare	pH CaCl2	pH Equiv. water	Lime Buffer Capacity (ppm CaCO3/pH)	Sand (%)	Clay (%)	Silt (%)	Carbon (%)	Nitrogen (%)	Organic Matter (%)	Calcium (%)	Potassium (ppm)	Magnesium (ppm)	Manganese (ppm)	Phosphorus (ppm)	Zinc (ppm)
TNPo1	Caney Fork River, TN	36° 14' 57.7" N	85° 57' 25.1" W
TNPo3	Caney Fork River, TN	36° 14' 31.8" N	85° 56' 39.1" W	14.02	0.4	2.1	1.3	60	6.85	7.45	401	47.2	16.8	35.9	3	0.24	4.95	2762	88.9	221.3	56.5	148.5	18.2
TNPo4	Caney Fork River, TN	36° 08' 32.1" N	85° 48' 23.6" W	32.9	1.2	12.9	5.9	45.4545	6.25	6.85	256	75.9	8.2	15.9	1.59	0.12	2.64	1584	44.4	98.2	44.9	151.9	5.5
TNPo5	Caney Fork River, TN	36° 06' 02.9" N	85° 49' 55.3" W	15.24	0.5	3.7	2.8	75	5.55	6.15	244	55.8	14.2	30	0.85	0.07	1.79	1329	61.9	90.8	46.6	231.2	2.3
TNPo6	Caney Fork River, TN	36° 07' 00.7" N	85° 50' 40.0" W	13.6	0.5	5.5	1	18.1818	5.69	6.29	399	41.9	15.1	43	2	0.16	4.19	1768.5	61.5	97.2	66.1	125.1	5
TNPo7	Caney Fork River, TN	36° 08' 44.5" N	85° 51' 51.7" W	18.4	0.4	3.7	1.1	30	6.6	7.2	546	21.2	28.9	50	3.84	0.34	7.23	4361	72.1	285.9	74.2	390.7	29.1
TNPo8	Caney Fork River, TN	36° 08' 53.3" N	85° 50' 28.5" W	13	0.4	3.6	0.4	11.1111	6.4	7	228	79.2	7.5	13.3	1.47	0.11	2.89	1650	34.7	93.2	60	205.1	3.7
TNPo11	Caney Fork River, TN	36° 12' 6.4" N	85° 56' 6.5" W	40	0.3	1.2	1.2	100	6.65	7.25	382	43.9	23.5	32.6	1.88	0.16	3.68	3455	63	182.5	42.9	473.5	16
NCPo1	Yadkin River, NC	35° 44' 45.6" N	80° 19' 87.5" W	0 (on stream /creek)	0.3	1.7	0.3	20	5.12	5.72	701	35.3	21.5	43.2	3.84	0.24	7.75	2847	94.6	543.2	67.3	159.4	11.6
NCP02	Yadkin River, NC	35° 43' 73.8" N	80° 20' 77.0" W	0	0.2	0.4	0.4	100	5.88	6.48	636	35.9	32.2	31.9	5.31	0.38	9.65	3015	345.2	436.2	58.5	31	14.9
