# Supplementary material for: Fungal-Bacterial Networks in the Populus Rhizobiome Are Impacted by Soil Properties and Host Genotype
Source: Front Microbiol. 2019 Mar 29;10:481. doi: 10.3389/fmicb.2019.00481 (PMC6450171; doi:10.3389/fmicb.2019.00481)
Supplement: Table S2 — Primer sequence information for 454 primers used in this study. [file Table_2.xlsx]

## Sheet: 454_Lib-L_LSU_primers
Name	Pos	Fusion A primer Sequence	MID Sequence	LROR template specific sequence	FusionA+MID+Template	OD260	NM	µg	L/(mole·cm)	Volume	Per Liter
A_MID-001_LROR_A1	A1	CCA TCT CAT CCC TGC GTG TCT CCG ACT CAG	ACG AGT GCG T	ACCCGCTGAACTTAAGC	CCATCTCATCCCTGCGTGTCTCCGACTCAGACGAGTGCGTACCCGCTGAACTTAAGC	3	5	98	597700	500	10
A_MID-002_LROR_B1	B1	CCA TCT CAT CCC TGC GTG TCT CCG ACT CAG	ACG CTC GAC A	ACCCGCTGAACTTAAGC	CCATCTCATCCCTGCGTGTCTCCGACTCAGACGCTCGACAACCCGCTGAACTTAAGC	3	5	97	594000	500	10
A_MID-003_LROR_C1	C1	CCA TCT CAT CCC TGC GTG TCT CCG ACT CAG	AGA CGC ACT C	ACCCGCTGAACTTAAGC	CCATCTCATCCCTGCGTGTCTCCGACTCAGAGACGCACTCACCCGCTGAACTTAAGC	3	5	97	594400	500	10
A_MID-004_LROR_D1	D1	CCA TCT CAT CCC TGC GTG TCT CCG ACT CAG	AGC ACT GTA G	ACCCGCTGAACTTAAGC	CCATCTCATCCCTGCGTGTCTCCGACTCAGAGCACTGTAGACCCGCTGAACTTAAGC	3	5	97	598800	500	10
A_MID-005_LROR_E1	E1	CCA TCT CAT CCC TGC GTG TCT CCG ACT CAG	ATC AGA CAC G	ACCCGCTGAACTTAAGC	CCATCTCATCCCTGCGTGTCTCCGACTCAGATCAGACACGACCCGCTGAACTTAAGC	3	5	97	600600	500	10
A_MID-006_LROR_F1	F1	CCA TCT CAT CCC TGC GTG TCT CCG ACT CAG	ATA TCG CGA G	ACCCGCTGAACTTAAGC	CCATCTCATCCCTGCGTGTCTCCGACTCAGATATCGCGAGACCCGCTGAACTTAAGC	3	5	97	600200	500	10
A_MID-007_LROR_G1	G1	CCA TCT CAT CCC TGC GTG TCT CCG ACT CAG	CGT GTC TCT A	ACCCGCTGAACTTAAGC	CCATCTCATCCCTGCGTGTCTCCGACTCAGCGTGTCTCTAACCCGCTGAACTTAAGC	2.9	5	97	587900	500	10
A_MID-008_LROR_H1	H1	CCA TCT CAT CCC TGC GTG TCT CCG ACT CAG	CTC GCG TGT C	ACCCGCTGAACTTAAGC	CCATCTCATCCCTGCGTGTCTCCGACTCAGCTCGCGTGTCACCCGCTGAACTTAAGC	2.9	5	97	583500	500	10
A_MID-010_LROR_A2	A2	CCA TCT CAT CCC TGC GTG TCT CCG ACT CAG	TCT CTA TGC G	ACCCGCTGAACTTAAGC	CCATCTCATCCCTGCGTGTCTCCGACTCAGTCTCTATGCGACCCGCTGAACTTAAGC	2.9	5	97	587100	500	10
A_MID-011_LROR_B2	B2	CCA TCT CAT CCC TGC GTG TCT CCG ACT CAG	TGA TAC GTC T	ACCCGCTGAACTTAAGC	CCATCTCATCCCTGCGTGTCTCCGACTCAGTGATACGTCTACCCGCTGAACTTAAGC	3	5	97	595100	500	10
A_MID-013_LROR_C2	C2	CCA TCT CAT CCC TGC GTG TCT CCG ACT CAG	CAT AGT AGT G	ACCCGCTGAACTTAAGC	CCATCTCATCCCTGCGTGTCTCCGACTCAGCATAGTAGTGACCCGCTGAACTTAAGC	3	5	98	602100	500	10
A_MID-014_LROR_D2	D2	CCA TCT CAT CCC TGC GTG TCT CCG ACT CAG	CGA GAG ATA C	ACCCGCTGAACTTAAGC	CCATCTCATCCCTGCGTGTCTCCGACTCAGCGAGAGATACACCCGCTGAACTTAAGC	3	5	98	604900	500	10
A_MID-015_LROR_E2	E2	CCA TCT CAT CCC TGC GTG TCT CCG ACT CAG	ATA CGA CGT A	ACCCGCTGAACTTAAGC	CCATCTCATCCCTGCGTGTCTCCGACTCAGATACGACGTAACCCGCTGAACTTAAGC	3	5	97	604100	500	10
A_MID-016_LROR_F2	F2	CCA TCT CAT CCC TGC GTG TCT CCG ACT CAG	TCA CGT ACT A	ACCCGCTGAACTTAAGC	CCATCTCATCCCTGCGTGTCTCCGACTCAGTCACGTACTAACCCGCTGAACTTAAGC	3	5	97	596300	500	10
A_MID-017_LROR_G2	G2	CCA TCT CAT CCC TGC GTG TCT CCG ACT CAG	CGT CTA GTA C	ACCCGCTGAACTTAAGC	CCATCTCATCCCTGCGTGTCTCCGACTCAGCGTCTAGTACACCCGCTGAACTTAAGC	3	5	97	593800	500	10
A_MID-018_LROR_H2	H2	CCA TCT CAT CCC TGC GTG TCT CCG ACT CAG	TCT ACG TAG C	ACCCGCTGAACTTAAGC	CCATCTCATCCCTGCGTGTCTCCGACTCAGTCTACGTAGCACCCGCTGAACTTAAGC	3	5	97	593800	500	10
A_MID-019_LROR_A3	A3	CCA TCT CAT CCC TGC GTG TCT CCG ACT CAG	TGT ACT ACT C	ACCCGCTGAACTTAAGC	CCATCTCATCCCTGCGTGTCTCCGACTCAGTGTACTACTCACCCGCTGAACTTAAGC	3	5	97	591400	500	10
A_MID-020_LROR_B3	B3	CCA TCT CAT CCC TGC GTG TCT CCG ACT CAG	ACG ACT ACA G	ACCCGCTGAACTTAAGC	CCATCTCATCCCTGCGTGTCTCCGACTCAGACGACTACAGACCCGCTGAACTTAAGC	3	5	97	600200	500	10
A_MID-021_LROR_C3	C3	CCA TCT CAT CCC TGC GTG TCT CCG ACT CAG	CGT AGA CTA G	ACCCGCTGAACTTAAGC	CCATCTCATCCCTGCGTGTCTCCGACTCAGCGTAGACTAGACCCGCTGAACTTAAGC	3	5	97	600000	500	10
A_MID-022_LROR_D3	D3	CCA TCT CAT CCC TGC GTG TCT CCG ACT CAG	TAC GAG TAT G	ACCCGCTGAACTTAAGC	CCATCTCATCCCTGCGTGTCTCCGACTCAGTACGAGTATGACCCGCTGAACTTAAGC	3	5	98	602700	500	10
A_MID-023_LROR_E3	E3	CCA TCT CAT CCC TGC GTG TCT CCG ACT CAG	TAC TCT CGT G	ACCCGCTGAACTTAAGC	CCATCTCATCCCTGCGTGTCTCCGACTCAGTACTCTCGTGACCCGCTGAACTTAAGC	2.9	5	97	587900	500	10
A_MID-024_LROR_F3	F3	CCA TCT CAT CCC TGC GTG TCT CCG ACT CAG	TAG AGA CGA G	ACCCGCTGAACTTAAGC	CCATCTCATCCCTGCGTGTCTCCGACTCAGTAGAGACGAGACCCGCTGAACTTAAGC	3	5	98	608400	500	10
A_MID-025_LROR_G3	G3	CCA TCT CAT CCC TGC GTG TCT CCG ACT CAG	TCG TCG CTC G	ACCCGCTGAACTTAAGC	CCATCTCATCCCTGCGTGTCTCCGACTCAGTCGTCGCTCGACCCGCTGAACTTAAGC	2.9	5	97	584100	500	10
A_MID-026_LROR_H3	H3	CCA TCT CAT CCC TGC GTG TCT CCG ACT CAG	ACA TAC GCG T	ACCCGCTGAACTTAAGC	CCATCTCATCCCTGCGTGTCTCCGACTCAGACATACGCGTACCCGCTGAACTTAAGC	3	5	97	597300	500	10
A_MID-027_LROR_A4	A4	CCA TCT CAT CCC TGC GTG TCT CCG ACT CAG	ACG CGA GTA T	ACCCGCTGAACTTAAGC	CCATCTCATCCCTGCGTGTCTCCGACTCAGACGCGAGTATACCCGCTGAACTTAAGC	3	5	97	601000	500	10
A_MID-028_LROR_B4	B4	CCA TCT CAT CCC TGC GTG TCT CCG ACT CAG	ACT ACT ATG T	ACCCGCTGAACTTAAGC	CCATCTCATCCCTGCGTGTCTCCGACTCAGACTACTATGTACCCGCTGAACTTAAGC	3	5	97	596800	500	10
A_MID-029_LROR_C4	C4	CCA TCT CAT CCC TGC GTG TCT CCG ACT CAG	ACT GTA CAG T	ACCCGCTGAACTTAAGC	CCATCTCATCCCTGCGTGTCTCCGACTCAGACTGTACAGTACCCGCTGAACTTAAGC	3	5	97	598800	500	10
A_MID-030_LROR_D4	D4	CCA TCT CAT CCC TGC GTG TCT CCG ACT CAG	AGA CTA TAC T	ACCCGCTGAACTTAAGC	CCATCTCATCCCTGCGTGTCTCCGACTCAGAGACTATACTACCCGCTGAACTTAAGC	3	5	97	601300	500	10
A_MID-031_LROR_E4	E4	CCA TCT CAT CCC TGC GTG TCT CCG ACT CAG	AGC GTC GTC T	ACCCGCTGAACTTAAGC	CCATCTCATCCCTGCGTGTCTCCGACTCAGAGCGTCGTCTACCCGCTGAACTTAAGC	3	5	97	590700	500	10
A_MID-032_LROR_F4	F4	CCA TCT CAT CCC TGC GTG TCT CCG ACT CAG	AGT ACG CTA T	ACCCGCTGAACTTAAGC	CCATCTCATCCCTGCGTGTCTCCGACTCAGAGTACGCTATACCCGCTGAACTTAAGC	3	5	97	599200	500	10
A_MID-033_LROR_G4	G4	CCA TCT CAT CCC TGC GTG TCT CCG ACT CAG	ATA GAG TAC T	ACCCGCTGAACTTAAGC	CCATCTCATCCCTGCGTGTCTCCGACTCAGATAGAGTACTACCCGCTGAACTTAAGC	3	5	97	605800	500	10
A_MID-034_LROR_H4	H4	CCA TCT CAT CCC TGC GTG TCT CCG ACT CAG	CAC GCT ACG T	ACCCGCTGAACTTAAGC	CCATCTCATCCCTGCGTGTCTCCGACTCAGCACGCTACGTACCCGCTGAACTTAAGC	3	5	97	590100	500	10
A_MID-035_LROR_A5	A5	CCA TCT CAT CCC TGC GTG TCT CCG ACT CAG	CAG TAG ACG T	ACCCGCTGAACTTAAGC	CCATCTCATCCCTGCGTGTCTCCGACTCAGCAGTAGACGTACCCGCTGAACTTAAGC	3	5	97	601200	500	10
A_MID-036_LROR_B5	B5	CCA TCT CAT CCC TGC GTG TCT CCG ACT CAG	CGA CGT GAC T	ACCCGCTGAACTTAAGC	CCATCTCATCCCTGCGTGTCTCCGACTCAGCGACGTGACTACCCGCTGAACTTAAGC	3	5	97	593200	500	10
A_MID-037_LROR_C5	C5	CCA TCT CAT CCC TGC GTG TCT CCG ACT CAG	TAC ACA CAC T	ACCCGCTGAACTTAAGC	CCATCTCATCCCTGCGTGTCTCCGACTCAGTACACACACTACCCGCTGAACTTAAGC	3	5	97	595900	500	10
A_MID-038_LROR_D5	D5	CCA TCT CAT CCC TGC GTG TCT CCG ACT CAG	TAC ACG TGA T	ACCCGCTGAACTTAAGC	CCATCTCATCCCTGCGTGTCTCCGACTCAGTACACGTGATACCCGCTGAACTTAAGC	3	5	97	599400	500	10
A_MID-039_LROR_E5	E5	CCA TCT CAT CCC TGC GTG TCT CCG ACT CAG	TAC AGA TCG T	ACCCGCTGAACTTAAGC	CCATCTCATCCCTGCGTGTCTCCGACTCAGTACAGATCGTACCCGCTGAACTTAAGC	3	5	97	600400	500	10
A_MID-040_LROR_F5	F5	CCA TCT CAT CCC TGC GTG TCT CCG ACT CAG	TAC GCT GTC T	ACCCGCTGAACTTAAGC	CCATCTCATCCCTGCGTGTCTCCGACTCAGTACGCTGTCTACCCGCTGAACTTAAGC	2.9	5	97	587900	500	10
A_MID-041_LROR_G5	G5	CCA TCT CAT CCC TGC GTG TCT CCG ACT CAG	TAG TGT AGA T	ACCCGCTGAACTTAAGC	CCATCTCATCCCTGCGTGTCTCCGACTCAGTAGTGTAGATACCCGCTGAACTTAAGC	3	5	98	605800	500	10
A_MID-042_LROR_H5	H5	CCA TCT CAT CCC TGC GTG TCT CCG ACT CAG	TCG ATC ACG T	ACCCGCTGAACTTAAGC	CCATCTCATCCCTGCGTGTCTCCGACTCAGTCGATCACGTACCCGCTGAACTTAAGC	3	5	97	594200	500	10
A_MID-043_LROR_A6	A6	CCA TCT CAT CCC TGC GTG TCT CCG ACT CAG	TCG CAC TAG T	ACCCGCTGAACTTAAGC	CCATCTCATCCCTGCGTGTCTCCGACTCAGTCGCACTAGTACCCGCTGAACTTAAGC	3	5	97	593200	500	10
A_MID-044_LROR_B6	B6	CCA TCT CAT CCC TGC GTG TCT CCG ACT CAG	TCT AGC GAC T	ACCCGCTGAACTTAAGC	CCATCTCATCCCTGCGTGTCTCCGACTCAGTCTAGCGACTACCCGCTGAACTTAAGC	3	5	97	592400	500	10
A_MID-045_LROR_C6	C6	CCA TCT CAT CCC TGC GTG TCT CCG ACT CAG	TCT ATA CTA T	ACCCGCTGAACTTAAGC	CCATCTCATCCCTGCGTGTCTCCGACTCAGTCTATACTATACCCGCTGAACTTAAGC	3	5	97	596600	500	10
A_MID-046_LROR_D6	D6	CCA TCT CAT CCC TGC GTG TCT CCG ACT CAG	TGA CGT ATG T	ACCCGCTGAACTTAAGC	CCATCTCATCCCTGCGTGTCTCCGACTCAGTGACGTATGTACCCGCTGAACTTAAGC	3	5	98	598600	500	10
A_MID-047_LROR_E6	E6	CCA TCT CAT CCC TGC GTG TCT CCG ACT CAG	TGT GAG TAG T	ACCCGCTGAACTTAAGC	CCATCTCATCCCTGCGTGTCTCCGACTCAGTGTGAGTAGTACCCGCTGAACTTAAGC	3	5	98	602500	500	10
A_MID-048_LROR_F6	F6	CCA TCT CAT CCC TGC GTG TCT CCG ACT CAG	ACA GTA TAT A	ACCCGCTGAACTTAAGC	CCATCTCATCCCTGCGTGTCTCCGACTCAGACAGTATATAACCCGCTGAACTTAAGC	3	5	97	608900	500	10
A_MID-049_LROR_G6	G6	CCA TCT CAT CCC TGC GTG TCT CCG ACT CAG	ACG CGA TCG A	ACCCGCTGAACTTAAGC	CCATCTCATCCCTGCGTGTCTCCGACTCAGACGCGATCGAACCCGCTGAACTTAAGC	3	5	97	598300	500	10
A_MID-050_LROR_H6	H6	CCA TCT CAT CCC TGC GTG TCT CCG ACT CAG	ACT AGC AGT A	ACCCGCTGAACTTAAGC	CCATCTCATCCCTGCGTGTCTCCGACTCAGACTAGCAGTAACCCGCTGAACTTAAGC	3	5	97	602900	500	10
A_MID-051_LROR_A7	A7	CCA TCT CAT CCC TGC GTG TCT CCG ACT CAG	AGC TCA CGT A	ACCCGCTGAACTTAAGC	CCATCTCATCCCTGCGTGTCTCCGACTCAGAGCTCACGTAACCCGCTGAACTTAAGC	3	5	97	596700	500	10
A_MID-052_LROR_B7	B7	CCA TCT CAT CCC TGC GTG TCT CCG ACT CAG	AGT ATA CAT A	ACCCGCTGAACTTAAGC	CCATCTCATCCCTGCGTGTCTCCGACTCAGAGTATACATAACCCGCTGAACTTAAGC	3	5	97	608900	500	10
A_MID-053_LROR_C7	C7	CCA TCT CAT CCC TGC GTG TCT CCG ACT CAG	AGT CGA GAG A	ACCCGCTGAACTTAAGC	CCATCTCATCCCTGCGTGTCTCCGACTCAGAGTCGAGAGAACCCGCTGAACTTAAGC	3	5	98	608800	500	10
A_MID-054_LROR_D7	D7	CCA TCT CAT CCC TGC GTG TCT CCG ACT CAG	AGT GCT ACG A	ACCCGCTGAACTTAAGC	CCATCTCATCCCTGCGTGTCTCCGACTCAGAGTGCTACGAACCCGCTGAACTTAAGC	3	5	97	599400	500	10
A_MID-055_LROR_E7	E7	CCA TCT CAT CCC TGC GTG TCT CCG ACT CAG	CGA TCG TAT A	ACCCGCTGAACTTAAGC	CCATCTCATCCCTGCGTGTCTCCGACTCAGCGATCGTATAACCCGCTGAACTTAAGC	3	5	97	599800	500	10
A_MID-056_LROR_F7	F7	CCA TCT CAT CCC TGC GTG TCT CCG ACT CAG	CGC AGT ACG A	ACCCGCTGAACTTAAGC	CCATCTCATCCCTGCGTGTCTCCGACTCAGCGCAGTACGAACCCGCTGAACTTAAGC	3	5	97	598100	500	10
A_MID-057_LROR_G7	G7	CCA TCT CAT CCC TGC GTG TCT CCG ACT CAG	CGC GTA TAC A	ACCCGCTGAACTTAAGC	CCATCTCATCCCTGCGTGTCTCCGACTCAGCGCGTATACAACCCGCTGAACTTAAGC	3	5	97	596900	500	10
A_MID-058_LROR_H7	H7	CCA TCT CAT CCC TGC GTG TCT CCG ACT CAG	CGT ACA GTC A	ACCCGCTGAACTTAAGC	CCATCTCATCCCTGCGTGTCTCCGACTCAGCGTACAGTCAACCCGCTGAACTTAAGC	3	5	97	597500	500	10
A_MID-059_LROR_A8	A8	CCA TCT CAT CCC TGC GTG TCT CCG ACT CAG	CGT ACT CAG A	ACCCGCTGAACTTAAGC	CCATCTCATCCCTGCGTGTCTCCGACTCAGCGTACTCAGAACCCGCTGAACTTAAGC	3	5	97	596700	500	10
A_MID-060_LROR_B8	B8	CCA TCT CAT CCC TGC GTG TCT CCG ACT CAG	CTA CGC TCT A	ACCCGCTGAACTTAAGC	CCATCTCATCCCTGCGTGTCTCCGACTCAGCTACGCTCTAACCCGCTGAACTTAAGC	2.9	5	97	587500	500	10
A_MID-061_LROR_C8	C8	CCA TCT CAT CCC TGC GTG TCT CCG ACT CAG	CTA TAG CGT A	ACCCGCTGAACTTAAGC	CCATCTCATCCCTGCGTGTCTCCGACTCAGCTATAGCGTAACCCGCTGAACTTAAGC	3	5	97	598800	500	10
A_MID-062_LROR_D8	D8	CCA TCT CAT CCC TGC GTG TCT CCG ACT CAG	TAC GTC ATC A	ACCCGCTGAACTTAAGC	CCATCTCATCCCTGCGTGTCTCCGACTCAGTACGTCATCAACCCGCTGAACTTAAGC	3	5	97	596700	500	10
A_MID-063_LROR_E8	E8	CCA TCT CAT CCC TGC GTG TCT CCG ACT CAG	TAG TCG CAT A	ACCCGCTGAACTTAAGC	CCATCTCATCCCTGCGTGTCTCCGACTCAGTAGTCGCATAACCCGCTGAACTTAAGC	3	5	97	600000	500	10
A_MID-064_LROR_F8	F8	CCA TCT CAT CCC TGC GTG TCT CCG ACT CAG	TAT ATA TAC A	ACCCGCTGAACTTAAGC	CCATCTCATCCCTGCGTGTCTCCGACTCAGTATATATACAACCCGCTGAACTTAAGC	3	5	97	607700	500	10
A_MID-065_LROR_G8	G8	CCA TCT CAT CCC TGC GTG TCT CCG ACT CAG	TAT GCT AGT A	ACCCGCTGAACTTAAGC	CCATCTCATCCCTGCGTGTCTCCGACTCAGTATGCTAGTAACCCGCTGAACTTAAGC	3	5	97	600900	500	10
A_MID-066_LROR_H8	H8	CCA TCT CAT CCC TGC GTG TCT CCG ACT CAG	TCA CGC GAG A	ACCCGCTGAACTTAAGC	CCATCTCATCCCTGCGTGTCTCCGACTCAGTCACGCGAGAACCCGCTGAACTTAAGC	3	5	97	598500	500	10
A_MID-067_LROR_A9	A9	CCA TCT CAT CCC TGC GTG TCT CCG ACT CAG	TCG ATA GTG A	ACCCGCTGAACTTAAGC	CCATCTCATCCCTGCGTGTCTCCGACTCAGTCGATAGTGAACCCGCTGAACTTAAGC	3	5	98	603100	500	10
A_MID-068_LROR_B9	B9	CCA TCT CAT CCC TGC GTG TCT CCG ACT CAG	TCG CTG CGT A	ACCCGCTGAACTTAAGC	CCATCTCATCCCTGCGTGTCTCCGACTCAGTCGCTGCGTAACCCGCTGAACTTAAGC	3	5	97	589300	500	10
A_MID-069_LROR_C9	C9	CCA TCT CAT CCC TGC GTG TCT CCG ACT CAG	TCT GAC GTC A	ACCCGCTGAACTTAAGC	CCATCTCATCCCTGCGTGTCTCCGACTCAGTCTGACGTCAACCCGCTGAACTTAAGC	3	5	97	592600	500	10
A_MID-070_LROR_D9	D9	CCA TCT CAT CCC TGC GTG TCT CCG ACT CAG	TGA GTC AGT A	ACCCGCTGAACTTAAGC	CCATCTCATCCCTGCGTGTCTCCGACTCAGTGAGTCAGTAACCCGCTGAACTTAAGC	3	5	98	603300	500	10
A_MID-071_LROR_E9	E9	CCA TCT CAT CCC TGC GTG TCT CCG ACT CAG	TGT AGT GTG A	ACCCGCTGAACTTAAGC	CCATCTCATCCCTGCGTGTCTCCGACTCAGTGTAGTGTGAACCCGCTGAACTTAAGC	3	5	98	601500	500	10
A_MID-072_LROR_F9	F9	CCA TCT CAT CCC TGC GTG TCT CCG ACT CAG	TGT CAC ACG A	ACCCGCTGAACTTAAGC	CCATCTCATCCCTGCGTGTCTCCGACTCAGTGTCACACGAACCCGCTGAACTTAAGC	3	5	97	596900	500	10
A_MID-073_LROR_G9	G9	CCA TCT CAT CCC TGC GTG TCT CCG ACT CAG	TGT CGT CGC A	ACCCGCTGAACTTAAGC	CCATCTCATCCCTGCGTGTCTCCGACTCAGTGTCGTCGCAACCCGCTGAACTTAAGC	3	5	97	590500	500	10
A_MID-074_LROR_H9	H9	CCA TCT CAT CCC TGC GTG TCT CCG ACT CAG	ACA CAT ACG C	ACCCGCTGAACTTAAGC	CCATCTCATCCCTGCGTGTCTCCGACTCAGACACATACGCACCCGCTGAACTTAAGC	3	5	97	597500	500	10
A_MID-075_LROR_A10	A10	CCA TCT CAT CCC TGC GTG TCT CCG ACT CAG	ACA GTC GTG C	ACCCGCTGAACTTAAGC	CCATCTCATCCCTGCGTGTCTCCGACTCAGACAGTCGTGCACCCGCTGAACTTAAGC	3	5	97	594400	500	10
A_MID-076_LROR_B10	B10	CCA TCT CAT CCC TGC GTG TCT CCG ACT CAG	ACA TGA CGA C	ACCCGCTGAACTTAAGC	CCATCTCATCCCTGCGTGTCTCCGACTCAGACATGACGACACCCGCTGAACTTAAGC	3	5	97	600600	500	10
A_MID-077_LROR_C10	C10	CCA TCT CAT CCC TGC GTG TCT CCG ACT CAG	ACG ACA GCT C	ACCCGCTGAACTTAAGC	CCATCTCATCCCTGCGTGTCTCCGACTCAGACGACAGCTCACCCGCTGAACTTAAGC	3	5	97	594400	500	10
A_MID-078_LROR_D10	D10	CCA TCT CAT CCC TGC GTG TCT CCG ACT CAG	ACG TCT CAT C	ACCCGCTGAACTTAAGC	CCATCTCATCCCTGCGTGTCTCCGACTCAGACGTCTCATCACCCGCTGAACTTAAGC	3	5	97	590100	500	10
A_MID-079_LROR_E10	E10	CCA TCT CAT CCC TGC GTG TCT CCG ACT CAG	ACT CAT CTA C	ACCCGCTGAACTTAAGC	CCATCTCATCCCTGCGTGTCTCCGACTCAGACTCATCTACACCCGCTGAACTTAAGC	3	5	97	591800	500	10
A_MID-080_LROR_F10	F10	CCA TCT CAT CCC TGC GTG TCT CCG ACT CAG	ACT CGC GCA C	ACCCGCTGAACTTAAGC	CCATCTCATCCCTGCGTGTCTCCGACTCAGACTCGCGCACACCCGCTGAACTTAAGC	2.9	5	97	587800	500	10
A_MID-081_LROR_G10	G10	CCA TCT CAT CCC TGC GTG TCT CCG ACT CAG	AGA GCG TCA C	ACCCGCTGAACTTAAGC	CCATCTCATCCCTGCGTGTCTCCGACTCAGAGAGCGTCACACCCGCTGAACTTAAGC	3	5	97	598900	500	10
A_MID-082_LROR_H10	H10	CCA TCT CAT CCC TGC GTG TCT CCG ACT CAG	AGC GAC TAG C	ACCCGCTGAACTTAAGC	CCATCTCATCCCTGCGTGTCTCCGACTCAGAGCGACTAGCACCCGCTGAACTTAAGC	3	5	97	597700	500	10
A_MID-083_LROR_A11	A11	CCA TCT CAT CCC TGC GTG TCT CCG ACT CAG	AGT AGT GAT C	ACCCGCTGAACTTAAGC	CCATCTCATCCCTGCGTGTCTCCGACTCAGAGTAGTGATCACCCGCTGAACTTAAGC	3	5	98	603500	500	10
A_MID-084_LROR_B11	B11	CCA TCT CAT CCC TGC GTG TCT CCG ACT CAG	AGT GAC ACA C	ACCCGCTGAACTTAAGC	CCATCTCATCCCTGCGTGTCTCCGACTCAGAGTGACACACACCCGCTGAACTTAAGC	3	5	97	600800	500	10
A_MID-085_LROR_C11	C11	CCA TCT CAT CCC TGC GTG TCT CCG ACT CAG	AGT GTA TGT C	ACCCGCTGAACTTAAGC	CCATCTCATCCCTGCGTGTCTCCGACTCAGAGTGTATGTCACCCGCTGAACTTAAGC	3	5	98	599000	500	10
A_MID-086_LROR_D11	D11	CCA TCT CAT CCC TGC GTG TCT CCG ACT CAG	ATA GAT AGA C	ACCCGCTGAACTTAAGC	CCATCTCATCCCTGCGTGTCTCCGACTCAGATAGATAGACACCCGCTGAACTTAAGC	3	5	98	610300	500	10
A_MID-087_LROR_E11	E11	CCA TCT CAT CCC TGC GTG TCT CCG ACT CAG	ATA TAG TCG C	ACCCGCTGAACTTAAGC	CCATCTCATCCCTGCGTGTCTCCGACTCAGATATAGTCGCACCCGCTGAACTTAAGC	3	5	97	600200	500	10
A_MID-088_LROR_F11	F11	CCA TCT CAT CCC TGC GTG TCT CCG ACT CAG	ATC TAC TGA C	ACCCGCTGAACTTAAGC	CCATCTCATCCCTGCGTGTCTCCGACTCAGATCTACTGACACCCGCTGAACTTAAGC	3	5	97	594500	500	10
A_MID-089_LROR_G11	G11	CCA TCT CAT CCC TGC GTG TCT CCG ACT CAG	CAC GTA GAT C	ACCCGCTGAACTTAAGC	CCATCTCATCCCTGCGTGTCTCCGACTCAGCACGTAGATCACCCGCTGAACTTAAGC	3	5	97	597700	500	10
A_MID-090_LROR_H11	H11	CCA TCT CAT CCC TGC GTG TCT CCG ACT CAG	CAC GTG TCG C	ACCCGCTGAACTTAAGC	CCATCTCATCCCTGCGTGTCTCCGACTCAGCACGTGTCGCACCCGCTGAACTTAAGC	2.9	5	97	587800	500	10
A_MID-091_LROR_A12	A12	CCA TCT CAT CCC TGC GTG TCT CCG ACT CAG	CAT ACT CTA C	ACCCGCTGAACTTAAGC	CCATCTCATCCCTGCGTGTCTCCGACTCAGCATACTCTACACCCGCTGAACTTAAGC	3	5	97	591400	500	10
A_MID-092_LROR_B12	B12	CCA TCT CAT CCC TGC GTG TCT CCG ACT CAG	CGA CAC TAT C	ACCCGCTGAACTTAAGC	CCATCTCATCCCTGCGTGTCTCCGACTCAGCGACACTATCACCCGCTGAACTTAAGC	3	5	97	593200	500	10
A_MID-093_LROR_C12	C12	CCA TCT CAT CCC TGC GTG TCT CCG ACT CAG	CGA GAC GCG C	ACCCGCTGAACTTAAGC	CCATCTCATCCCTGCGTGTCTCCGACTCAGCGAGACGCGCACCCGCTGAACTTAAGC	3	5	97	592900	500	10
A_MID-094_LROR_D12	D12	CCA TCT CAT CCC TGC GTG TCT CCG ACT CAG	CGT ATG CGA C	ACCCGCTGAACTTAAGC	CCATCTCATCCCTGCGTGTCTCCGACTCAGCGTATGCGACACCCGCTGAACTTAAGC	3	5	97	593800	500	10
A_MID-095_LROR_E12	E12	CCA TCT CAT CCC TGC GTG TCT CCG ACT CAG	CGT CGA TCT C	ACCCGCTGAACTTAAGC	CCATCTCATCCCTGCGTGTCTCCGACTCAGCGTCGATCTCACCCGCTGAACTTAAGC	2.9	5	97	587200	500	10
A_MID-096_LROR_F12	F12	CCA TCT CAT CCC TGC GTG TCT CCG ACT CAG	CTA CGA CTG C	ACCCGCTGAACTTAAGC	CCATCTCATCCCTGCGTGTCTCCGACTCAGCTACGACTGCACCCGCTGAACTTAAGC	2.9	5	97	588700	500	10
A_MID-097_LROR_G12	G12	CCA TCT CAT CCC TGC GTG TCT CCG ACT CAG	CTA GTC ACT C	ACCCGCTGAACTTAAGC	CCATCTCATCCCTGCGTGTCTCCGACTCAGCTAGTCACTCACCCGCTGAACTTAAGC	3	5	97	589100	500	10
A_MID-098_LROR_H12	H12	CCA TCT CAT CCC TGC GTG TCT CCG ACT CAG	CTC TAC GCT C	ACCCGCTGAACTTAAGC	CCATCTCATCCCTGCGTGTCTCCGACTCAGCTCTACGCTCACCCGCTGAACTTAAGC	2.9	5	97	581700	500	10
Reverse Primers
B_LR3		CCT ATC CCC TGT GTG CCT TGG CAG TCT CAG		CCGTGTTTCAAGACGGG	CCT ATC CCC TGT GTG CCT TGG CAG TCT CAG CCGTGTTTCAAGACGGG

## Sheet: 454_Lib-L_ITS_primers
Name	Pos	Fusion A primer Sequence	MID Sequence	ITS1f_template specific sequence	FusionA+MID+ITS1f_template specific sequence	OD260	NM	µg	L/(mole·cm)	Volume	Per Liter
A_MID-001_ITS1f_A1	A1	CCA TCT CAT CCC TGC GTG TCT CCG ACT CAG	ACG AGT GCG T	CTTGGTCATTTAGAGGAAGTAA	CCATCTCATCCCTGCGTGTCTCCGACTCAGACGAGTGCGTCTTGGTCATTTAGAGGAAGTAA	3	5	98	597700	500	10
A_MID-002_ITS1f_B1	B1	CCA TCT CAT CCC TGC GTG TCT CCG ACT CAG	ACG CTC GAC A	CTTGGTCATTTAGAGGAAGTAA	CCATCTCATCCCTGCGTGTCTCCGACTCAGACGCTCGACACTTGGTCATTTAGAGGAAGTAA	3	5	97	594000	500	10
A_MID-003_ITS1f_C1	C1	CCA TCT CAT CCC TGC GTG TCT CCG ACT CAG	AGA CGC ACT C	CTTGGTCATTTAGAGGAAGTAA	CCATCTCATCCCTGCGTGTCTCCGACTCAGAGACGCACTCCTTGGTCATTTAGAGGAAGTAA	3	5	97	594400	500	10
A_MID-004_ITS1f_D1	D1	CCA TCT CAT CCC TGC GTG TCT CCG ACT CAG	AGC ACT GTA G	CTTGGTCATTTAGAGGAAGTAA	CCATCTCATCCCTGCGTGTCTCCGACTCAGAGCACTGTAGCTTGGTCATTTAGAGGAAGTAA	3	5	97	598800	500	10
A_MID-005_ITS1f_E1	E1	CCA TCT CAT CCC TGC GTG TCT CCG ACT CAG	ATC AGA CAC G	CTTGGTCATTTAGAGGAAGTAA	CCATCTCATCCCTGCGTGTCTCCGACTCAGATCAGACACGCTTGGTCATTTAGAGGAAGTAA	3	5	97	600600	500	10
A_MID-006_ITS1f_F1	F1	CCA TCT CAT CCC TGC GTG TCT CCG ACT CAG	ATA TCG CGA G	CTTGGTCATTTAGAGGAAGTAA	CCATCTCATCCCTGCGTGTCTCCGACTCAGATATCGCGAGCTTGGTCATTTAGAGGAAGTAA	3	5	97	600200	500	10
A_MID-007_ITS1f_G1	G1	CCA TCT CAT CCC TGC GTG TCT CCG ACT CAG	CGT GTC TCT A	CTTGGTCATTTAGAGGAAGTAA	CCATCTCATCCCTGCGTGTCTCCGACTCAGCGTGTCTCTACTTGGTCATTTAGAGGAAGTAA	2.9	5	97	587900	500	10
A_MID-008_ITS1f_H1	H1	CCA TCT CAT CCC TGC GTG TCT CCG ACT CAG	CTC GCG TGT C	CTTGGTCATTTAGAGGAAGTAA	CCATCTCATCCCTGCGTGTCTCCGACTCAGCTCGCGTGTCCTTGGTCATTTAGAGGAAGTAA	2.9	5	97	583500	500	10
A_MID-010_ITS1f_A2	A2	CCA TCT CAT CCC TGC GTG TCT CCG ACT CAG	TCT CTA TGC G	CTTGGTCATTTAGAGGAAGTAA	CCATCTCATCCCTGCGTGTCTCCGACTCAGTCTCTATGCGCTTGGTCATTTAGAGGAAGTAA	2.9	5	97	587100	500	10
A_MID-011_ITS1f_B2	B2	CCA TCT CAT CCC TGC GTG TCT CCG ACT CAG	TGA TAC GTC T	CTTGGTCATTTAGAGGAAGTAA	CCATCTCATCCCTGCGTGTCTCCGACTCAGTGATACGTCTCTTGGTCATTTAGAGGAAGTAA	3	5	97	595100	500	10
A_MID-013_ITS1f_C2	C2	CCA TCT CAT CCC TGC GTG TCT CCG ACT CAG	CAT AGT AGT G	CTTGGTCATTTAGAGGAAGTAA	CCATCTCATCCCTGCGTGTCTCCGACTCAGCATAGTAGTGCTTGGTCATTTAGAGGAAGTAA	3	5	98	602100	500	10
A_MID-014_ITS1f_D2	D2	CCA TCT CAT CCC TGC GTG TCT CCG ACT CAG	CGA GAG ATA C	CTTGGTCATTTAGAGGAAGTAA	CCATCTCATCCCTGCGTGTCTCCGACTCAGCGAGAGATACCTTGGTCATTTAGAGGAAGTAA	3	5	98	604900	500	10
A_MID-015_ITS1f_E2	E2	CCA TCT CAT CCC TGC GTG TCT CCG ACT CAG	ATA CGA CGT A	CTTGGTCATTTAGAGGAAGTAA	CCATCTCATCCCTGCGTGTCTCCGACTCAGATACGACGTACTTGGTCATTTAGAGGAAGTAA	3	5	97	604100	500	10
A_MID-016_ITS1f_F2	F2	CCA TCT CAT CCC TGC GTG TCT CCG ACT CAG	TCA CGT ACT A	CTTGGTCATTTAGAGGAAGTAA	CCATCTCATCCCTGCGTGTCTCCGACTCAGTCACGTACTACTTGGTCATTTAGAGGAAGTAA	3	5	97	596300	500	10
A_MID-017_ITS1f_G2	G2	CCA TCT CAT CCC TGC GTG TCT CCG ACT CAG	CGT CTA GTA C	CTTGGTCATTTAGAGGAAGTAA	CCATCTCATCCCTGCGTGTCTCCGACTCAGCGTCTAGTACCTTGGTCATTTAGAGGAAGTAA	3	5	97	593800	500	10
A_MID-018_ITS1f_H2	H2	CCA TCT CAT CCC TGC GTG TCT CCG ACT CAG	TCT ACG TAG C	CTTGGTCATTTAGAGGAAGTAA	CCATCTCATCCCTGCGTGTCTCCGACTCAGTCTACGTAGCCTTGGTCATTTAGAGGAAGTAA	3	5	97	593800	500	10
A_MID-019_ITS1f_A3	A3	CCA TCT CAT CCC TGC GTG TCT CCG ACT CAG	TGT ACT ACT C	CTTGGTCATTTAGAGGAAGTAA	CCATCTCATCCCTGCGTGTCTCCGACTCAGTGTACTACTCCTTGGTCATTTAGAGGAAGTAA	3	5	97	591400	500	10
A_MID-020_ITS1f_B3	B3	CCA TCT CAT CCC TGC GTG TCT CCG ACT CAG	ACG ACT ACA G	CTTGGTCATTTAGAGGAAGTAA	CCATCTCATCCCTGCGTGTCTCCGACTCAGACGACTACAGCTTGGTCATTTAGAGGAAGTAA	3	5	97	600200	500	10
A_MID-021_ITS1f_C3	C3	CCA TCT CAT CCC TGC GTG TCT CCG ACT CAG	CGT AGA CTA G	CTTGGTCATTTAGAGGAAGTAA	CCATCTCATCCCTGCGTGTCTCCGACTCAGCGTAGACTAGCTTGGTCATTTAGAGGAAGTAA	3	5	97	600000	500	10
A_MID-022_ITS1f_D3	D3	CCA TCT CAT CCC TGC GTG TCT CCG ACT CAG	TAC GAG TAT G	CTTGGTCATTTAGAGGAAGTAA	CCATCTCATCCCTGCGTGTCTCCGACTCAGTACGAGTATGCTTGGTCATTTAGAGGAAGTAA	3	5	98	602700	500	10
A_MID-023_ITS1f_E3	E3	CCA TCT CAT CCC TGC GTG TCT CCG ACT CAG	TAC TCT CGT G	CTTGGTCATTTAGAGGAAGTAA	CCATCTCATCCCTGCGTGTCTCCGACTCAGTACTCTCGTGCTTGGTCATTTAGAGGAAGTAA	2.9	5	97	587900	500	10
A_MID-024_ITS1f_F3	F3	CCA TCT CAT CCC TGC GTG TCT CCG ACT CAG	TAG AGA CGA G	CTTGGTCATTTAGAGGAAGTAA	CCATCTCATCCCTGCGTGTCTCCGACTCAGTAGAGACGAGCTTGGTCATTTAGAGGAAGTAA	3	5	98	608400	500	10
A_MID-025_ITS1f_G3	G3	CCA TCT CAT CCC TGC GTG TCT CCG ACT CAG	TCG TCG CTC G	CTTGGTCATTTAGAGGAAGTAA	CCATCTCATCCCTGCGTGTCTCCGACTCAGTCGTCGCTCGCTTGGTCATTTAGAGGAAGTAA	2.9	5	97	584100	500	10
A_MID-026_ITS1f_H3	H3	CCA TCT CAT CCC TGC GTG TCT CCG ACT CAG	ACA TAC GCG T	CTTGGTCATTTAGAGGAAGTAA	CCATCTCATCCCTGCGTGTCTCCGACTCAGACATACGCGTCTTGGTCATTTAGAGGAAGTAA	3	5	97	597300	500	10
A_MID-027_ITS1f_A4	A4	CCA TCT CAT CCC TGC GTG TCT CCG ACT CAG	ACG CGA GTA T	CTTGGTCATTTAGAGGAAGTAA	CCATCTCATCCCTGCGTGTCTCCGACTCAGACGCGAGTATCTTGGTCATTTAGAGGAAGTAA	3	5	97	601000	500	10
A_MID-028_ITS1f_B4	B4	CCA TCT CAT CCC TGC GTG TCT CCG ACT CAG	ACT ACT ATG T	CTTGGTCATTTAGAGGAAGTAA	CCATCTCATCCCTGCGTGTCTCCGACTCAGACTACTATGTCTTGGTCATTTAGAGGAAGTAA	3	5	97	596800	500	10
A_MID-029_ITS1f_C4	C4	CCA TCT CAT CCC TGC GTG TCT CCG ACT CAG	ACT GTA CAG T	CTTGGTCATTTAGAGGAAGTAA	CCATCTCATCCCTGCGTGTCTCCGACTCAGACTGTACAGTCTTGGTCATTTAGAGGAAGTAA	3	5	97	598800	500	10
A_MID-030_ITS1f_D4	D4	CCA TCT CAT CCC TGC GTG TCT CCG ACT CAG	AGA CTA TAC T	CTTGGTCATTTAGAGGAAGTAA	CCATCTCATCCCTGCGTGTCTCCGACTCAGAGACTATACTCTTGGTCATTTAGAGGAAGTAA	3	5	97	601300	500	10
A_MID-031_ITS1f_E4	E4	CCA TCT CAT CCC TGC GTG TCT CCG ACT CAG	AGC GTC GTC T	CTTGGTCATTTAGAGGAAGTAA	CCATCTCATCCCTGCGTGTCTCCGACTCAGAGCGTCGTCTCTTGGTCATTTAGAGGAAGTAA	3	5	97	590700	500	10
A_MID-032_ITS1f_F4	F4	CCA TCT CAT CCC TGC GTG TCT CCG ACT CAG	AGT ACG CTA T	CTTGGTCATTTAGAGGAAGTAA	CCATCTCATCCCTGCGTGTCTCCGACTCAGAGTACGCTATCTTGGTCATTTAGAGGAAGTAA	3	5	97	599200	500	10
A_MID-033_ITS1f_G4	G4	CCA TCT CAT CCC TGC GTG TCT CCG ACT CAG	ATA GAG TAC T	CTTGGTCATTTAGAGGAAGTAA	CCATCTCATCCCTGCGTGTCTCCGACTCAGATAGAGTACTCTTGGTCATTTAGAGGAAGTAA	3	5	97	605800	500	10
A_MID-034_ITS1f_H4	H4	CCA TCT CAT CCC TGC GTG TCT CCG ACT CAG	CAC GCT ACG T	CTTGGTCATTTAGAGGAAGTAA	CCATCTCATCCCTGCGTGTCTCCGACTCAGCACGCTACGTCTTGGTCATTTAGAGGAAGTAA	3	5	97	590100	500	10
A_MID-035_ITS1f_A5	A5	CCA TCT CAT CCC TGC GTG TCT CCG ACT CAG	CAG TAG ACG T	CTTGGTCATTTAGAGGAAGTAA	CCATCTCATCCCTGCGTGTCTCCGACTCAGCAGTAGACGTCTTGGTCATTTAGAGGAAGTAA	3	5	97	601200	500	10
A_MID-036_ITS1f_B5	B5	CCA TCT CAT CCC TGC GTG TCT CCG ACT CAG	CGA CGT GAC T	CTTGGTCATTTAGAGGAAGTAA	CCATCTCATCCCTGCGTGTCTCCGACTCAGCGACGTGACTCTTGGTCATTTAGAGGAAGTAA	3	5	97	593200	500	10
A_MID-037_ITS1f_C5	C5	CCA TCT CAT CCC TGC GTG TCT CCG ACT CAG	TAC ACA CAC T	CTTGGTCATTTAGAGGAAGTAA	CCATCTCATCCCTGCGTGTCTCCGACTCAGTACACACACTCTTGGTCATTTAGAGGAAGTAA	3	5	97	595900	500	10
A_MID-038_ITS1f_D5	D5	CCA TCT CAT CCC TGC GTG TCT CCG ACT CAG	TAC ACG TGA T	CTTGGTCATTTAGAGGAAGTAA	CCATCTCATCCCTGCGTGTCTCCGACTCAGTACACGTGATCTTGGTCATTTAGAGGAAGTAA	3	5	97	599400	500	10
A_MID-039_ITS1f_E5	E5	CCA TCT CAT CCC TGC GTG TCT CCG ACT CAG	TAC AGA TCG T	CTTGGTCATTTAGAGGAAGTAA	CCATCTCATCCCTGCGTGTCTCCGACTCAGTACAGATCGTCTTGGTCATTTAGAGGAAGTAA	3	5	97	600400	500	10
A_MID-040_ITS1f_F5	F5	CCA TCT CAT CCC TGC GTG TCT CCG ACT CAG	TAC GCT GTC T	CTTGGTCATTTAGAGGAAGTAA	CCATCTCATCCCTGCGTGTCTCCGACTCAGTACGCTGTCTCTTGGTCATTTAGAGGAAGTAA	2.9	5	97	587900	500	10
A_MID-041_ITS1f_G5	G5	CCA TCT CAT CCC TGC GTG TCT CCG ACT CAG	TAG TGT AGA T	CTTGGTCATTTAGAGGAAGTAA	CCATCTCATCCCTGCGTGTCTCCGACTCAGTAGTGTAGATCTTGGTCATTTAGAGGAAGTAA	3	5	98	605800	500	10
A_MID-042_ITS1f_H5	H5	CCA TCT CAT CCC TGC GTG TCT CCG ACT CAG	TCG ATC ACG T	CTTGGTCATTTAGAGGAAGTAA	CCATCTCATCCCTGCGTGTCTCCGACTCAGTCGATCACGTCTTGGTCATTTAGAGGAAGTAA	3	5	97	594200	500	10
A_MID-043_ITS1f_A6	A6	CCA TCT CAT CCC TGC GTG TCT CCG ACT CAG	TCG CAC TAG T	CTTGGTCATTTAGAGGAAGTAA	CCATCTCATCCCTGCGTGTCTCCGACTCAGTCGCACTAGTCTTGGTCATTTAGAGGAAGTAA	3	5	97	593200	500	10
A_MID-044_ITS1f_B6	B6	CCA TCT CAT CCC TGC GTG TCT CCG ACT CAG	TCT AGC GAC T	CTTGGTCATTTAGAGGAAGTAA	CCATCTCATCCCTGCGTGTCTCCGACTCAGTCTAGCGACTCTTGGTCATTTAGAGGAAGTAA	3	5	97	592400	500	10
A_MID-045_ITS1f_C6	C6	CCA TCT CAT CCC TGC GTG TCT CCG ACT CAG	TCT ATA CTA T	CTTGGTCATTTAGAGGAAGTAA	CCATCTCATCCCTGCGTGTCTCCGACTCAGTCTATACTATCTTGGTCATTTAGAGGAAGTAA	3	5	97	596600	500	10
A_MID-046_ITS1f_D6	D6	CCA TCT CAT CCC TGC GTG TCT CCG ACT CAG	TGA CGT ATG T	CTTGGTCATTTAGAGGAAGTAA	CCATCTCATCCCTGCGTGTCTCCGACTCAGTGACGTATGTCTTGGTCATTTAGAGGAAGTAA	3	5	98	598600	500	10
A_MID-047_ITS1f_E6	E6	CCA TCT CAT CCC TGC GTG TCT CCG ACT CAG	TGT GAG TAG T	CTTGGTCATTTAGAGGAAGTAA	CCATCTCATCCCTGCGTGTCTCCGACTCAGTGTGAGTAGTCTTGGTCATTTAGAGGAAGTAA	3	5	98	602500	500	10
A_MID-048_ITS1f_F6	F6	CCA TCT CAT CCC TGC GTG TCT CCG ACT CAG	ACA GTA TAT A	CTTGGTCATTTAGAGGAAGTAA	CCATCTCATCCCTGCGTGTCTCCGACTCAGACAGTATATACTTGGTCATTTAGAGGAAGTAA	3	5	97	608900	500	10
A_MID-049_ITS1f_G6	G6	CCA TCT CAT CCC TGC GTG TCT CCG ACT CAG	ACG CGA TCG A	CTTGGTCATTTAGAGGAAGTAA	CCATCTCATCCCTGCGTGTCTCCGACTCAGACGCGATCGACTTGGTCATTTAGAGGAAGTAA	3	5	97	598300	500	10
A_MID-050_ITS1f_H6	H6	CCA TCT CAT CCC TGC GTG TCT CCG ACT CAG	ACT AGC AGT A	CTTGGTCATTTAGAGGAAGTAA	CCATCTCATCCCTGCGTGTCTCCGACTCAGACTAGCAGTACTTGGTCATTTAGAGGAAGTAA	3	5	97	602900	500	10
A_MID-051_ITS1f_A7	A7	CCA TCT CAT CCC TGC GTG TCT CCG ACT CAG	AGC TCA CGT A	CTTGGTCATTTAGAGGAAGTAA	CCATCTCATCCCTGCGTGTCTCCGACTCAGAGCTCACGTACTTGGTCATTTAGAGGAAGTAA	3	5	97	596700	500	10
A_MID-052_ITS1f_B7	B7	CCA TCT CAT CCC TGC GTG TCT CCG ACT CAG	AGT ATA CAT A	CTTGGTCATTTAGAGGAAGTAA	CCATCTCATCCCTGCGTGTCTCCGACTCAGAGTATACATACTTGGTCATTTAGAGGAAGTAA	3	5	97	608900	500	10
A_MID-053_ITS1f_C7	C7	CCA TCT CAT CCC TGC GTG TCT CCG ACT CAG	AGT CGA GAG A	CTTGGTCATTTAGAGGAAGTAA	CCATCTCATCCCTGCGTGTCTCCGACTCAGAGTCGAGAGACTTGGTCATTTAGAGGAAGTAA	3	5	98	608800	500	10
A_MID-054_ITS1f_D7	D7	CCA TCT CAT CCC TGC GTG TCT CCG ACT CAG	AGT GCT ACG A	CTTGGTCATTTAGAGGAAGTAA	CCATCTCATCCCTGCGTGTCTCCGACTCAGAGTGCTACGACTTGGTCATTTAGAGGAAGTAA	3	5	97	599400	500	10
A_MID-055_ITS1f_E7	E7	CCA TCT CAT CCC TGC GTG TCT CCG ACT CAG	CGA TCG TAT A	CTTGGTCATTTAGAGGAAGTAA	CCATCTCATCCCTGCGTGTCTCCGACTCAGCGATCGTATACTTGGTCATTTAGAGGAAGTAA	3	5	97	599800	500	10
A_MID-056_ITS1f_F7	F7	CCA TCT CAT CCC TGC GTG TCT CCG ACT CAG	CGC AGT ACG A	CTTGGTCATTTAGAGGAAGTAA	CCATCTCATCCCTGCGTGTCTCCGACTCAGCGCAGTACGACTTGGTCATTTAGAGGAAGTAA	3	5	97	598100	500	10
A_MID-057_ITS1f_G7	G7	CCA TCT CAT CCC TGC GTG TCT CCG ACT CAG	CGC GTA TAC A	CTTGGTCATTTAGAGGAAGTAA	CCATCTCATCCCTGCGTGTCTCCGACTCAGCGCGTATACACTTGGTCATTTAGAGGAAGTAA	3	5	97	596900	500	10
A_MID-058_ITS1f_H7	H7	CCA TCT CAT CCC TGC GTG TCT CCG ACT CAG	CGT ACA GTC A	CTTGGTCATTTAGAGGAAGTAA	CCATCTCATCCCTGCGTGTCTCCGACTCAGCGTACAGTCACTTGGTCATTTAGAGGAAGTAA	3	5	97	597500	500	10
A_MID-059_ITS1f_A8	A8	CCA TCT CAT CCC TGC GTG TCT CCG ACT CAG	CGT ACT CAG A	CTTGGTCATTTAGAGGAAGTAA	CCATCTCATCCCTGCGTGTCTCCGACTCAGCGTACTCAGACTTGGTCATTTAGAGGAAGTAA	3	5	97	596700	500	10
A_MID-060_ITS1f_B8	B8	CCA TCT CAT CCC TGC GTG TCT CCG ACT CAG	CTA CGC TCT A	CTTGGTCATTTAGAGGAAGTAA	CCATCTCATCCCTGCGTGTCTCCGACTCAGCTACGCTCTACTTGGTCATTTAGAGGAAGTAA	2.9	5	97	587500	500	10
A_MID-061_ITS1f_C8	C8	CCA TCT CAT CCC TGC GTG TCT CCG ACT CAG	CTA TAG CGT A	CTTGGTCATTTAGAGGAAGTAA	CCATCTCATCCCTGCGTGTCTCCGACTCAGCTATAGCGTACTTGGTCATTTAGAGGAAGTAA	3	5	97	598800	500	10
A_MID-062_ITS1f_D8	D8	CCA TCT CAT CCC TGC GTG TCT CCG ACT CAG	TAC GTC ATC A	CTTGGTCATTTAGAGGAAGTAA	CCATCTCATCCCTGCGTGTCTCCGACTCAGTACGTCATCACTTGGTCATTTAGAGGAAGTAA	3	5	97	596700	500	10
A_MID-063_ITS1f_E8	E8	CCA TCT CAT CCC TGC GTG TCT CCG ACT CAG	TAG TCG CAT A	CTTGGTCATTTAGAGGAAGTAA	CCATCTCATCCCTGCGTGTCTCCGACTCAGTAGTCGCATACTTGGTCATTTAGAGGAAGTAA	3	5	97	600000	500	10
A_MID-064_ITS1f_F8	F8	CCA TCT CAT CCC TGC GTG TCT CCG ACT CAG	TAT ATA TAC A	CTTGGTCATTTAGAGGAAGTAA	CCATCTCATCCCTGCGTGTCTCCGACTCAGTATATATACACTTGGTCATTTAGAGGAAGTAA	3	5	97	607700	500	10
A_MID-065_ITS1f_G8	G8	CCA TCT CAT CCC TGC GTG TCT CCG ACT CAG	TAT GCT AGT A	CTTGGTCATTTAGAGGAAGTAA	CCATCTCATCCCTGCGTGTCTCCGACTCAGTATGCTAGTACTTGGTCATTTAGAGGAAGTAA	3	5	97	600900	500	10
A_MID-066_ITS1f_H8	H8	CCA TCT CAT CCC TGC GTG TCT CCG ACT CAG	TCA CGC GAG A	CTTGGTCATTTAGAGGAAGTAA	CCATCTCATCCCTGCGTGTCTCCGACTCAGTCACGCGAGACTTGGTCATTTAGAGGAAGTAA	3	5	97	598500	500	10
A_MID-067_ITS1f_A9	A9	CCA TCT CAT CCC TGC GTG TCT CCG ACT CAG	TCG ATA GTG A	CTTGGTCATTTAGAGGAAGTAA	CCATCTCATCCCTGCGTGTCTCCGACTCAGTCGATAGTGACTTGGTCATTTAGAGGAAGTAA	3	5	98	603100	500	10
A_MID-068_ITS1f_B9	B9	CCA TCT CAT CCC TGC GTG TCT CCG ACT CAG	TCG CTG CGT A	CTTGGTCATTTAGAGGAAGTAA	CCATCTCATCCCTGCGTGTCTCCGACTCAGTCGCTGCGTACTTGGTCATTTAGAGGAAGTAA	3	5	97	589300	500	10
A_MID-069_ITS1f_C9	C9	CCA TCT CAT CCC TGC GTG TCT CCG ACT CAG	TCT GAC GTC A	CTTGGTCATTTAGAGGAAGTAA	CCATCTCATCCCTGCGTGTCTCCGACTCAGTCTGACGTCACTTGGTCATTTAGAGGAAGTAA	3	5	97	592600	500	10
A_MID-070_ITS1f_D9	D9	CCA TCT CAT CCC TGC GTG TCT CCG ACT CAG	TGA GTC AGT A	CTTGGTCATTTAGAGGAAGTAA	CCATCTCATCCCTGCGTGTCTCCGACTCAGTGAGTCAGTACTTGGTCATTTAGAGGAAGTAA	3	5	98	603300	500	10
A_MID-071_ITS1f_E9	E9	CCA TCT CAT CCC TGC GTG TCT CCG ACT CAG	TGT AGT GTG A	CTTGGTCATTTAGAGGAAGTAA	CCATCTCATCCCTGCGTGTCTCCGACTCAGTGTAGTGTGACTTGGTCATTTAGAGGAAGTAA	3	5	98	601500	500	10
A_MID-072_ITS1f_F9	F9	CCA TCT CAT CCC TGC GTG TCT CCG ACT CAG	TGT CAC ACG A	CTTGGTCATTTAGAGGAAGTAA	CCATCTCATCCCTGCGTGTCTCCGACTCAGTGTCACACGACTTGGTCATTTAGAGGAAGTAA	3	5	97	596900	500	10
A_MID-073_ITS1f_G9	G9	CCA TCT CAT CCC TGC GTG TCT CCG ACT CAG	TGT CGT CGC A	CTTGGTCATTTAGAGGAAGTAA	CCATCTCATCCCTGCGTGTCTCCGACTCAGTGTCGTCGCACTTGGTCATTTAGAGGAAGTAA	3	5	97	590500	500	10
A_MID-074_ITS1f_H9	H9	CCA TCT CAT CCC TGC GTG TCT CCG ACT CAG	ACA CAT ACG C	CTTGGTCATTTAGAGGAAGTAA	CCATCTCATCCCTGCGTGTCTCCGACTCAGACACATACGCCTTGGTCATTTAGAGGAAGTAA	3	5	97	597500	500	10
A_MID-075_ITS1f_A10	A10	CCA TCT CAT CCC TGC GTG TCT CCG ACT CAG	ACA GTC GTG C	CTTGGTCATTTAGAGGAAGTAA	CCATCTCATCCCTGCGTGTCTCCGACTCAGACAGTCGTGCCTTGGTCATTTAGAGGAAGTAA	3	5	97	594400	500	10
A_MID-076_ITS1f_B10	B10	CCA TCT CAT CCC TGC GTG TCT CCG ACT CAG	ACA TGA CGA C	CTTGGTCATTTAGAGGAAGTAA	CCATCTCATCCCTGCGTGTCTCCGACTCAGACATGACGACCTTGGTCATTTAGAGGAAGTAA	3	5	97	600600	500	10
A_MID-077_ITS1f_C10	C10	CCA TCT CAT CCC TGC GTG TCT CCG ACT CAG	ACG ACA GCT C	CTTGGTCATTTAGAGGAAGTAA	CCATCTCATCCCTGCGTGTCTCCGACTCAGACGACAGCTCCTTGGTCATTTAGAGGAAGTAA	3	5	97	594400	500	10
A_MID-078_ITS1f_D10	D10	CCA TCT CAT CCC TGC GTG TCT CCG ACT CAG	ACG TCT CAT C	CTTGGTCATTTAGAGGAAGTAA	CCATCTCATCCCTGCGTGTCTCCGACTCAGACGTCTCATCCTTGGTCATTTAGAGGAAGTAA	3	5	97	590100	500	10
A_MID-079_ITS1f_E10	E10	CCA TCT CAT CCC TGC GTG TCT CCG ACT CAG	ACT CAT CTA C	CTTGGTCATTTAGAGGAAGTAA	CCATCTCATCCCTGCGTGTCTCCGACTCAGACTCATCTACCTTGGTCATTTAGAGGAAGTAA	3	5	97	591800	500	10
A_MID-080_ITS1f_F10	F10	CCA TCT CAT CCC TGC GTG TCT CCG ACT CAG	ACT CGC GCA C	CTTGGTCATTTAGAGGAAGTAA	CCATCTCATCCCTGCGTGTCTCCGACTCAGACTCGCGCACCTTGGTCATTTAGAGGAAGTAA	2.9	5	97	587800	500	10
A_MID-081_ITS1f_G10	G10	CCA TCT CAT CCC TGC GTG TCT CCG ACT CAG	AGA GCG TCA C	CTTGGTCATTTAGAGGAAGTAA	CCATCTCATCCCTGCGTGTCTCCGACTCAGAGAGCGTCACCTTGGTCATTTAGAGGAAGTAA	3	5	97	598900	500	10
A_MID-082_ITS1f_H10	H10	CCA TCT CAT CCC TGC GTG TCT CCG ACT CAG	AGC GAC TAG C	CTTGGTCATTTAGAGGAAGTAA	CCATCTCATCCCTGCGTGTCTCCGACTCAGAGCGACTAGCCTTGGTCATTTAGAGGAAGTAA	3	5	97	597700	500	10
A_MID-083_ITS1f_A11	A11	CCA TCT CAT CCC TGC GTG TCT CCG ACT CAG	AGT AGT GAT C	CTTGGTCATTTAGAGGAAGTAA	CCATCTCATCCCTGCGTGTCTCCGACTCAGAGTAGTGATCCTTGGTCATTTAGAGGAAGTAA	3	5	98	603500	500	10
A_MID-084_ITS1f_B11	B11	CCA TCT CAT CCC TGC GTG TCT CCG ACT CAG	AGT GAC ACA C	CTTGGTCATTTAGAGGAAGTAA	CCATCTCATCCCTGCGTGTCTCCGACTCAGAGTGACACACCTTGGTCATTTAGAGGAAGTAA	3	5	97	600800	500	10
A_MID-085_ITS1f_C11	C11	CCA TCT CAT CCC TGC GTG TCT CCG ACT CAG	AGT GTA TGT C	CTTGGTCATTTAGAGGAAGTAA	CCATCTCATCCCTGCGTGTCTCCGACTCAGAGTGTATGTCCTTGGTCATTTAGAGGAAGTAA	3	5	98	599000	500	10
A_MID-086_ITS1f_D11	D11	CCA TCT CAT CCC TGC GTG TCT CCG ACT CAG	ATA GAT AGA C	CTTGGTCATTTAGAGGAAGTAA	CCATCTCATCCCTGCGTGTCTCCGACTCAGATAGATAGACCTTGGTCATTTAGAGGAAGTAA	3	5	98	610300	500	10
A_MID-087_ITS1f_E11	E11	CCA TCT CAT CCC TGC GTG TCT CCG ACT CAG	ATA TAG TCG C	CTTGGTCATTTAGAGGAAGTAA	CCATCTCATCCCTGCGTGTCTCCGACTCAGATATAGTCGCCTTGGTCATTTAGAGGAAGTAA	3	5	97	600200	500	10
A_MID-088_ITS1f_F11	F11	CCA TCT CAT CCC TGC GTG TCT CCG ACT CAG	ATC TAC TGA C	CTTGGTCATTTAGAGGAAGTAA	CCATCTCATCCCTGCGTGTCTCCGACTCAGATCTACTGACCTTGGTCATTTAGAGGAAGTAA	3	5	97	594500	500	10
A_MID-089_ITS1f_G11	G11	CCA TCT CAT CCC TGC GTG TCT CCG ACT CAG	CAC GTA GAT C	CTTGGTCATTTAGAGGAAGTAA	CCATCTCATCCCTGCGTGTCTCCGACTCAGCACGTAGATCCTTGGTCATTTAGAGGAAGTAA	3	5	97	597700	500	10
A_MID-090_ITS1f_H11	H11	CCA TCT CAT CCC TGC GTG TCT CCG ACT CAG	CAC GTG TCG C	CTTGGTCATTTAGAGGAAGTAA	CCATCTCATCCCTGCGTGTCTCCGACTCAGCACGTGTCGCCTTGGTCATTTAGAGGAAGTAA	2.9	5	97	587800	500	10
A_MID-091_ITS1f_A12	A12	CCA TCT CAT CCC TGC GTG TCT CCG ACT CAG	CAT ACT CTA C	CTTGGTCATTTAGAGGAAGTAA	CCATCTCATCCCTGCGTGTCTCCGACTCAGCATACTCTACCTTGGTCATTTAGAGGAAGTAA	3	5	97	591400	500	10
A_MID-092_ITS1f_B12	B12	CCA TCT CAT CCC TGC GTG TCT CCG ACT CAG	CGA CAC TAT C	CTTGGTCATTTAGAGGAAGTAA	CCATCTCATCCCTGCGTGTCTCCGACTCAGCGACACTATCCTTGGTCATTTAGAGGAAGTAA	3	5	97	593200	500	10
A_MID-093_ITS1f_C12	C12	CCA TCT CAT CCC TGC GTG TCT CCG ACT CAG	CGA GAC GCG C	CTTGGTCATTTAGAGGAAGTAA	CCATCTCATCCCTGCGTGTCTCCGACTCAGCGAGACGCGCCTTGGTCATTTAGAGGAAGTAA	3	5	97	592900	500	10
A_MID-094_ITS1f_D12	D12	CCA TCT CAT CCC TGC GTG TCT CCG ACT CAG	CGT ATG CGA C	CTTGGTCATTTAGAGGAAGTAA	CCATCTCATCCCTGCGTGTCTCCGACTCAGCGTATGCGACCTTGGTCATTTAGAGGAAGTAA	3	5	97	593800	500	10
A_MID-095_ITS1f_E12	E12	CCA TCT CAT CCC TGC GTG TCT CCG ACT CAG	CGT CGA TCT C	CTTGGTCATTTAGAGGAAGTAA	CCATCTCATCCCTGCGTGTCTCCGACTCAGCGTCGATCTCCTTGGTCATTTAGAGGAAGTAA	2.9	5	97	587200	500	10
A_MID-096_ITS1f_F12	F12	CCA TCT CAT CCC TGC GTG TCT CCG ACT CAG	CTA CGA CTG C	CTTGGTCATTTAGAGGAAGTAA	CCATCTCATCCCTGCGTGTCTCCGACTCAGCTACGACTGCCTTGGTCATTTAGAGGAAGTAA	2.9	5	97	588700	500	10
A_MID-097_ITS1f_G12	G12	CCA TCT CAT CCC TGC GTG TCT CCG ACT CAG	CTA GTC ACT C	CTTGGTCATTTAGAGGAAGTAA	CCATCTCATCCCTGCGTGTCTCCGACTCAGCTAGTCACTCCTTGGTCATTTAGAGGAAGTAA	3	5	97	589100	500	10
A_MID-098_ITS1f_H12	H12	CCA TCT CAT CCC TGC GTG TCT CCG ACT CAG	CTC TAC GCT C	CTTGGTCATTTAGAGGAAGTAA	CCATCTCATCCCTGCGTGTCTCCGACTCAGCTCTACGCTCCTTGGTCATTTAGAGGAAGTAA	2.9	5	97	581700	500	10
Reverse primer
B_ITS4		CCT ATC CCC TGT GTG CCT TGG CAG TCT CAG		TCCTCCGCTTATTGATATGC	CCT ATC CCC TGT GTG CCT TGG CAG TCT CAG TCCTCCGCTTATTGATATGC

## Sheet: 454_Lib-L_Glomalean_primers
Name	Pos	Fusion A primer Sequence	MID Sequence	AML1_template specific sequence	FusionA+MID+AML1_template specific sequence	OD260	NM	µg	L/(mole·cm)	Volume	Per Liter
A_MID-001_AML1_A1	A1	CCA TCT CAT CCC TGC GTG TCT CCG ACT CAG	ACG AGT GCG T	ATC AAC TTT CGA TGG TAG GAT AGA	CCATCTCATCCCTGCGTGTCTCCGACTCAGACGAGTGCGTATCAACTTTCGATGGTAGGATAGA	3	5	98	597700	500	10
A_MID-002_AML1_B1	B1	CCA TCT CAT CCC TGC GTG TCT CCG ACT CAG	ACG CTC GAC A	ATC AAC TTT CGA TGG TAG GAT AGA	CCATCTCATCCCTGCGTGTCTCCGACTCAGACGCTCGACAATCAACTTTCGATGGTAGGATAGA	3	5	97	594000	500	10
A_MID-003_AML1_C1	C1	CCA TCT CAT CCC TGC GTG TCT CCG ACT CAG	AGA CGC ACT C	ATC AAC TTT CGA TGG TAG GAT AGA	CCATCTCATCCCTGCGTGTCTCCGACTCAGAGACGCACTCATCAACTTTCGATGGTAGGATAGA	3	5	97	594400	500	10
A_MID-004_AML1_D1	D1	CCA TCT CAT CCC TGC GTG TCT CCG ACT CAG	AGC ACT GTA G	ATC AAC TTT CGA TGG TAG GAT AGA	CCATCTCATCCCTGCGTGTCTCCGACTCAGAGCACTGTAGATCAACTTTCGATGGTAGGATAGA	3	5	97	598800	500	10
A_MID-005_AML1_E1	E1	CCA TCT CAT CCC TGC GTG TCT CCG ACT CAG	ATC AGA CAC G	ATC AAC TTT CGA TGG TAG GAT AGA	CCATCTCATCCCTGCGTGTCTCCGACTCAGATCAGACACGATCAACTTTCGATGGTAGGATAGA	3	5	97	600600	500	10
A_MID-006_AML1_F1	F1	CCA TCT CAT CCC TGC GTG TCT CCG ACT CAG	ATA TCG CGA G	ATC AAC TTT CGA TGG TAG GAT AGA	CCATCTCATCCCTGCGTGTCTCCGACTCAGATATCGCGAGATCAACTTTCGATGGTAGGATAGA	3	5	97	600200	500	10
A_MID-007_AML1_G1	G1	CCA TCT CAT CCC TGC GTG TCT CCG ACT CAG	CGT GTC TCT A	ATC AAC TTT CGA TGG TAG GAT AGA	CCATCTCATCCCTGCGTGTCTCCGACTCAGCGTGTCTCTAATCAACTTTCGATGGTAGGATAGA	2.9	5	97	587900	500	10
A_MID-008_AML1_H1	H1	CCA TCT CAT CCC TGC GTG TCT CCG ACT CAG	CTC GCG TGT C	ATC AAC TTT CGA TGG TAG GAT AGA	CCATCTCATCCCTGCGTGTCTCCGACTCAGCTCGCGTGTCATCAACTTTCGATGGTAGGATAGA	2.9	5	97	583500	500	10
A_MID-010_AML1_A2	A2	CCA TCT CAT CCC TGC GTG TCT CCG ACT CAG	TCT CTA TGC G	ATC AAC TTT CGA TGG TAG GAT AGA	CCATCTCATCCCTGCGTGTCTCCGACTCAGTCTCTATGCGATCAACTTTCGATGGTAGGATAGA	2.9	5	97	587100	500	10
A_MID-011_AML1_B2	B2	CCA TCT CAT CCC TGC GTG TCT CCG ACT CAG	TGA TAC GTC T	ATC AAC TTT CGA TGG TAG GAT AGA	CCATCTCATCCCTGCGTGTCTCCGACTCAGTGATACGTCTATCAACTTTCGATGGTAGGATAGA	3	5	97	595100	500	10
A_MID-013_AML1_C2	C2	CCA TCT CAT CCC TGC GTG TCT CCG ACT CAG	CAT AGT AGT G	ATC AAC TTT CGA TGG TAG GAT AGA	CCATCTCATCCCTGCGTGTCTCCGACTCAGCATAGTAGTGATCAACTTTCGATGGTAGGATAGA	3	5	98	602100	500	10
A_MID-014_AML1_D2	D2	CCA TCT CAT CCC TGC GTG TCT CCG ACT CAG	CGA GAG ATA C	ATC AAC TTT CGA TGG TAG GAT AGA	CCATCTCATCCCTGCGTGTCTCCGACTCAGCGAGAGATACATCAACTTTCGATGGTAGGATAGA	3	5	98	604900	500	10
A_MID-015_AML1_E2	E2	CCA TCT CAT CCC TGC GTG TCT CCG ACT CAG	ATA CGA CGT A	ATC AAC TTT CGA TGG TAG GAT AGA	CCATCTCATCCCTGCGTGTCTCCGACTCAGATACGACGTAATCAACTTTCGATGGTAGGATAGA	3	5	97	604100	500	10
A_MID-016_AML1_F2	F2	CCA TCT CAT CCC TGC GTG TCT CCG ACT CAG	TCA CGT ACT A	ATC AAC TTT CGA TGG TAG GAT AGA	CCATCTCATCCCTGCGTGTCTCCGACTCAGTCACGTACTAATCAACTTTCGATGGTAGGATAGA	3	5	97	596300	500	10
A_MID-017_AML1_G2	G2	CCA TCT CAT CCC TGC GTG TCT CCG ACT CAG	CGT CTA GTA C	ATC AAC TTT CGA TGG TAG GAT AGA	CCATCTCATCCCTGCGTGTCTCCGACTCAGCGTCTAGTACATCAACTTTCGATGGTAGGATAGA	3	5	97	593800	500	10
A_MID-018_AML1_H2	H2	CCA TCT CAT CCC TGC GTG TCT CCG ACT CAG	TCT ACG TAG C	ATC AAC TTT CGA TGG TAG GAT AGA	CCATCTCATCCCTGCGTGTCTCCGACTCAGTCTACGTAGCATCAACTTTCGATGGTAGGATAGA	3	5	97	593800	500	10
A_MID-019_AML1_A3	A3	CCA TCT CAT CCC TGC GTG TCT CCG ACT CAG	TGT ACT ACT C	ATC AAC TTT CGA TGG TAG GAT AGA	CCATCTCATCCCTGCGTGTCTCCGACTCAGTGTACTACTCATCAACTTTCGATGGTAGGATAGA	3	5	97	591400	500	10
A_MID-020_AML1_B3	B3	CCA TCT CAT CCC TGC GTG TCT CCG ACT CAG	ACG ACT ACA G	ATC AAC TTT CGA TGG TAG GAT AGA	CCATCTCATCCCTGCGTGTCTCCGACTCAGACGACTACAGATCAACTTTCGATGGTAGGATAGA	3	5	97	600200	500	10
A_MID-021_AML1_C3	C3	CCA TCT CAT CCC TGC GTG TCT CCG ACT CAG	CGT AGA CTA G	ATC AAC TTT CGA TGG TAG GAT AGA	CCATCTCATCCCTGCGTGTCTCCGACTCAGCGTAGACTAGATCAACTTTCGATGGTAGGATAGA	3	5	97	600000	500	10
A_MID-022_AML1_D3	D3	CCA TCT CAT CCC TGC GTG TCT CCG ACT CAG	TAC GAG TAT G	ATC AAC TTT CGA TGG TAG GAT AGA	CCATCTCATCCCTGCGTGTCTCCGACTCAGTACGAGTATGATCAACTTTCGATGGTAGGATAGA	3	5	98	602700	500	10
A_MID-023_AML1_E3	E3	CCA TCT CAT CCC TGC GTG TCT CCG ACT CAG	TAC TCT CGT G	ATC AAC TTT CGA TGG TAG GAT AGA	CCATCTCATCCCTGCGTGTCTCCGACTCAGTACTCTCGTGATCAACTTTCGATGGTAGGATAGA	2.9	5	97	587900	500	10
A_MID-024_AML1_F3	F3	CCA TCT CAT CCC TGC GTG TCT CCG ACT CAG	TAG AGA CGA G	ATC AAC TTT CGA TGG TAG GAT AGA	CCATCTCATCCCTGCGTGTCTCCGACTCAGTAGAGACGAGATCAACTTTCGATGGTAGGATAGA	3	5	98	608400	500	10
A_MID-025_AML1_G3	G3	CCA TCT CAT CCC TGC GTG TCT CCG ACT CAG	TCG TCG CTC G	ATC AAC TTT CGA TGG TAG GAT AGA	CCATCTCATCCCTGCGTGTCTCCGACTCAGTCGTCGCTCGATCAACTTTCGATGGTAGGATAGA	2.9	5	97	584100	500	10
A_MID-026_AML1_H3	H3	CCA TCT CAT CCC TGC GTG TCT CCG ACT CAG	ACA TAC GCG T	ATC AAC TTT CGA TGG TAG GAT AGA	CCATCTCATCCCTGCGTGTCTCCGACTCAGACATACGCGTATCAACTTTCGATGGTAGGATAGA	3	5	97	597300	500	10
A_MID-027_AML1_A4	A4	CCA TCT CAT CCC TGC GTG TCT CCG ACT CAG	ACG CGA GTA T	ATC AAC TTT CGA TGG TAG GAT AGA	CCATCTCATCCCTGCGTGTCTCCGACTCAGACGCGAGTATATCAACTTTCGATGGTAGGATAGA	3	5	97	601000	500	10
A_MID-028_AML1_B4	B4	CCA TCT CAT CCC TGC GTG TCT CCG ACT CAG	ACT ACT ATG T	ATC AAC TTT CGA TGG TAG GAT AGA	CCATCTCATCCCTGCGTGTCTCCGACTCAGACTACTATGTATCAACTTTCGATGGTAGGATAGA	3	5	97	596800	500	10
A_MID-029_AML1_C4	C4	CCA TCT CAT CCC TGC GTG TCT CCG ACT CAG	ACT GTA CAG T	ATC AAC TTT CGA TGG TAG GAT AGA	CCATCTCATCCCTGCGTGTCTCCGACTCAGACTGTACAGTATCAACTTTCGATGGTAGGATAGA	3	5	97	598800	500	10
A_MID-030_AML1_D4	D4	CCA TCT CAT CCC TGC GTG TCT CCG ACT CAG	AGA CTA TAC T	ATC AAC TTT CGA TGG TAG GAT AGA	CCATCTCATCCCTGCGTGTCTCCGACTCAGAGACTATACTATCAACTTTCGATGGTAGGATAGA	3	5	97	601300	500	10
A_MID-031_AML1_E4	E4	CCA TCT CAT CCC TGC GTG TCT CCG ACT CAG	AGC GTC GTC T	ATC AAC TTT CGA TGG TAG GAT AGA	CCATCTCATCCCTGCGTGTCTCCGACTCAGAGCGTCGTCTATCAACTTTCGATGGTAGGATAGA	3	5	97	590700	500	10
A_MID-032_AML1_F4	F4	CCA TCT CAT CCC TGC GTG TCT CCG ACT CAG	AGT ACG CTA T	ATC AAC TTT CGA TGG TAG GAT AGA	CCATCTCATCCCTGCGTGTCTCCGACTCAGAGTACGCTATATCAACTTTCGATGGTAGGATAGA	3	5	97	599200	500	10
A_MID-033_AML1_G4	G4	CCA TCT CAT CCC TGC GTG TCT CCG ACT CAG	ATA GAG TAC T	ATC AAC TTT CGA TGG TAG GAT AGA	CCATCTCATCCCTGCGTGTCTCCGACTCAGATAGAGTACTATCAACTTTCGATGGTAGGATAGA	3	5	97	605800	500	10
A_MID-034_AML1_H4	H4	CCA TCT CAT CCC TGC GTG TCT CCG ACT CAG	CAC GCT ACG T	ATC AAC TTT CGA TGG TAG GAT AGA	CCATCTCATCCCTGCGTGTCTCCGACTCAGCACGCTACGTATCAACTTTCGATGGTAGGATAGA	3	5	97	590100	500	10
A_MID-035_AML1_A5	A5	CCA TCT CAT CCC TGC GTG TCT CCG ACT CAG	CAG TAG ACG T	ATC AAC TTT CGA TGG TAG GAT AGA	CCATCTCATCCCTGCGTGTCTCCGACTCAGCAGTAGACGTATCAACTTTCGATGGTAGGATAGA	3	5	97	601200	500	10
A_MID-036_AML1_B5	B5	CCA TCT CAT CCC TGC GTG TCT CCG ACT CAG	CGA CGT GAC T	ATC AAC TTT CGA TGG TAG GAT AGA	CCATCTCATCCCTGCGTGTCTCCGACTCAGCGACGTGACTATCAACTTTCGATGGTAGGATAGA	3	5	97	593200	500	10
A_MID-037_AML1_C5	C5	CCA TCT CAT CCC TGC GTG TCT CCG ACT CAG	TAC ACA CAC T	ATC AAC TTT CGA TGG TAG GAT AGA	CCATCTCATCCCTGCGTGTCTCCGACTCAGTACACACACTATCAACTTTCGATGGTAGGATAGA	3	5	97	595900	500	10
A_MID-038_AML1_D5	D5	CCA TCT CAT CCC TGC GTG TCT CCG ACT CAG	TAC ACG TGA T	ATC AAC TTT CGA TGG TAG GAT AGA	CCATCTCATCCCTGCGTGTCTCCGACTCAGTACACGTGATATCAACTTTCGATGGTAGGATAGA	3	5	97	599400	500	10
A_MID-039_AML1_E5	E5	CCA TCT CAT CCC TGC GTG TCT CCG ACT CAG	TAC AGA TCG T	ATC AAC TTT CGA TGG TAG GAT AGA	CCATCTCATCCCTGCGTGTCTCCGACTCAGTACAGATCGTATCAACTTTCGATGGTAGGATAGA	3	5	97	600400	500	10
A_MID-040_AML1_F5	F5	CCA TCT CAT CCC TGC GTG TCT CCG ACT CAG	TAC GCT GTC T	ATC AAC TTT CGA TGG TAG GAT AGA	CCATCTCATCCCTGCGTGTCTCCGACTCAGTACGCTGTCTATCAACTTTCGATGGTAGGATAGA	2.9	5	97	587900	500	10
A_MID-041_AML1_G5	G5	CCA TCT CAT CCC TGC GTG TCT CCG ACT CAG	TAG TGT AGA T	ATC AAC TTT CGA TGG TAG GAT AGA	CCATCTCATCCCTGCGTGTCTCCGACTCAGTAGTGTAGATATCAACTTTCGATGGTAGGATAGA	3	5	98	605800	500	10
A_MID-042_AML1_H5	H5	CCA TCT CAT CCC TGC GTG TCT CCG ACT CAG	TCG ATC ACG T	ATC AAC TTT CGA TGG TAG GAT AGA	CCATCTCATCCCTGCGTGTCTCCGACTCAGTCGATCACGTATCAACTTTCGATGGTAGGATAGA	3	5	97	594200	500	10
A_MID-043_AML1_A6	A6	CCA TCT CAT CCC TGC GTG TCT CCG ACT CAG	TCG CAC TAG T	ATC AAC TTT CGA TGG TAG GAT AGA	CCATCTCATCCCTGCGTGTCTCCGACTCAGTCGCACTAGTATCAACTTTCGATGGTAGGATAGA	3	5	97	593200	500	10
A_MID-044_AML1_B6	B6	CCA TCT CAT CCC TGC GTG TCT CCG ACT CAG	TCT AGC GAC T	ATC AAC TTT CGA TGG TAG GAT AGA	CCATCTCATCCCTGCGTGTCTCCGACTCAGTCTAGCGACTATCAACTTTCGATGGTAGGATAGA	3	5	97	592400	500	10
A_MID-045_AML1_C6	C6	CCA TCT CAT CCC TGC GTG TCT CCG ACT CAG	TCT ATA CTA T	ATC AAC TTT CGA TGG TAG GAT AGA	CCATCTCATCCCTGCGTGTCTCCGACTCAGTCTATACTATATCAACTTTCGATGGTAGGATAGA	3	5	97	596600	500	10
A_MID-046_AML1_D6	D6	CCA TCT CAT CCC TGC GTG TCT CCG ACT CAG	TGA CGT ATG T	ATC AAC TTT CGA TGG TAG GAT AGA	CCATCTCATCCCTGCGTGTCTCCGACTCAGTGACGTATGTATCAACTTTCGATGGTAGGATAGA	3	5	98	598600	500	10
A_MID-047_AML1_E6	E6	CCA TCT CAT CCC TGC GTG TCT CCG ACT CAG	TGT GAG TAG T	ATC AAC TTT CGA TGG TAG GAT AGA	CCATCTCATCCCTGCGTGTCTCCGACTCAGTGTGAGTAGTATCAACTTTCGATGGTAGGATAGA	3	5	98	602500	500	10
A_MID-048_AML1_F6	F6	CCA TCT CAT CCC TGC GTG TCT CCG ACT CAG	ACA GTA TAT A	ATC AAC TTT CGA TGG TAG GAT AGA	CCATCTCATCCCTGCGTGTCTCCGACTCAGACAGTATATAATCAACTTTCGATGGTAGGATAGA	3	5	97	608900	500	10
A_MID-049_AML1_G6	G6	CCA TCT CAT CCC TGC GTG TCT CCG ACT CAG	ACG CGA TCG A	ATC AAC TTT CGA TGG TAG GAT AGA	CCATCTCATCCCTGCGTGTCTCCGACTCAGACGCGATCGAATCAACTTTCGATGGTAGGATAGA	3	5	97	598300	500	10
A_MID-050_AML1_H6	H6	CCA TCT CAT CCC TGC GTG TCT CCG ACT CAG	ACT AGC AGT A	ATC AAC TTT CGA TGG TAG GAT AGA	CCATCTCATCCCTGCGTGTCTCCGACTCAGACTAGCAGTAATCAACTTTCGATGGTAGGATAGA	3	5	97	602900	500	10
A_MID-051_AML1_A7	A7	CCA TCT CAT CCC TGC GTG TCT CCG ACT CAG	AGC TCA CGT A	ATC AAC TTT CGA TGG TAG GAT AGA	CCATCTCATCCCTGCGTGTCTCCGACTCAGAGCTCACGTAATCAACTTTCGATGGTAGGATAGA	3	5	97	596700	500	10
A_MID-052_AML1_B7	B7	CCA TCT CAT CCC TGC GTG TCT CCG ACT CAG	AGT ATA CAT A	ATC AAC TTT CGA TGG TAG GAT AGA	CCATCTCATCCCTGCGTGTCTCCGACTCAGAGTATACATAATCAACTTTCGATGGTAGGATAGA	3	5	97	608900	500	10
A_MID-053_AML1_C7	C7	CCA TCT CAT CCC TGC GTG TCT CCG ACT CAG	AGT CGA GAG A	ATC AAC TTT CGA TGG TAG GAT AGA	CCATCTCATCCCTGCGTGTCTCCGACTCAGAGTCGAGAGAATCAACTTTCGATGGTAGGATAGA	3	5	98	608800	500	10
A_MID-054_AML1_D7	D7	CCA TCT CAT CCC TGC GTG TCT CCG ACT CAG	AGT GCT ACG A	ATC AAC TTT CGA TGG TAG GAT AGA	CCATCTCATCCCTGCGTGTCTCCGACTCAGAGTGCTACGAATCAACTTTCGATGGTAGGATAGA	3	5	97	599400	500	10
A_MID-055_AML1_E7	E7	CCA TCT CAT CCC TGC GTG TCT CCG ACT CAG	CGA TCG TAT A	ATC AAC TTT CGA TGG TAG GAT AGA	CCATCTCATCCCTGCGTGTCTCCGACTCAGCGATCGTATAATCAACTTTCGATGGTAGGATAGA	3	5	97	599800	500	10
A_MID-056_AML1_F7	F7	CCA TCT CAT CCC TGC GTG TCT CCG ACT CAG	CGC AGT ACG A	ATC AAC TTT CGA TGG TAG GAT AGA	CCATCTCATCCCTGCGTGTCTCCGACTCAGCGCAGTACGAATCAACTTTCGATGGTAGGATAGA	3	5	97	598100	500	10
A_MID-057_AML1_G7	G7	CCA TCT CAT CCC TGC GTG TCT CCG ACT CAG	CGC GTA TAC A	ATC AAC TTT CGA TGG TAG GAT AGA	CCATCTCATCCCTGCGTGTCTCCGACTCAGCGCGTATACAATCAACTTTCGATGGTAGGATAGA	3	5	97	596900	500	10
A_MID-058_AML1_H7	H7	CCA TCT CAT CCC TGC GTG TCT CCG ACT CAG	CGT ACA GTC A	ATC AAC TTT CGA TGG TAG GAT AGA	CCATCTCATCCCTGCGTGTCTCCGACTCAGCGTACAGTCAATCAACTTTCGATGGTAGGATAGA	3	5	97	597500	500	10
A_MID-059_AML1_A8	A8	CCA TCT CAT CCC TGC GTG TCT CCG ACT CAG	CGT ACT CAG A	ATC AAC TTT CGA TGG TAG GAT AGA	CCATCTCATCCCTGCGTGTCTCCGACTCAGCGTACTCAGAATCAACTTTCGATGGTAGGATAGA	3	5	97	596700	500	10
A_MID-060_AML1_B8	B8	CCA TCT CAT CCC TGC GTG TCT CCG ACT CAG	CTA CGC TCT A	ATC AAC TTT CGA TGG TAG GAT AGA	CCATCTCATCCCTGCGTGTCTCCGACTCAGCTACGCTCTAATCAACTTTCGATGGTAGGATAGA	2.9	5	97	587500	500	10
A_MID-061_AML1_C8	C8	CCA TCT CAT CCC TGC GTG TCT CCG ACT CAG	CTA TAG CGT A	ATC AAC TTT CGA TGG TAG GAT AGA	CCATCTCATCCCTGCGTGTCTCCGACTCAGCTATAGCGTAATCAACTTTCGATGGTAGGATAGA	3	5	97	598800	500	10
A_MID-062_AML1_D8	D8	CCA TCT CAT CCC TGC GTG TCT CCG ACT CAG	TAC GTC ATC A	ATC AAC TTT CGA TGG TAG GAT AGA	CCATCTCATCCCTGCGTGTCTCCGACTCAGTACGTCATCAATCAACTTTCGATGGTAGGATAGA	3	5	97	596700	500	10
A_MID-063_AML1_E8	E8	CCA TCT CAT CCC TGC GTG TCT CCG ACT CAG	TAG TCG CAT A	ATC AAC TTT CGA TGG TAG GAT AGA	CCATCTCATCCCTGCGTGTCTCCGACTCAGTAGTCGCATAATCAACTTTCGATGGTAGGATAGA	3	5	97	600000	500	10
A_MID-064_AML1_F8	F8	CCA TCT CAT CCC TGC GTG TCT CCG ACT CAG	TAT ATA TAC A	ATC AAC TTT CGA TGG TAG GAT AGA	CCATCTCATCCCTGCGTGTCTCCGACTCAGTATATATACAATCAACTTTCGATGGTAGGATAGA	3	5	97	607700	500	10
A_MID-065_AML1_G8	G8	CCA TCT CAT CCC TGC GTG TCT CCG ACT CAG	TAT GCT AGT A	ATC AAC TTT CGA TGG TAG GAT AGA	CCATCTCATCCCTGCGTGTCTCCGACTCAGTATGCTAGTAATCAACTTTCGATGGTAGGATAGA	3	5	97	600900	500	10
A_MID-066_AML1_H8	H8	CCA TCT CAT CCC TGC GTG TCT CCG ACT CAG	TCA CGC GAG A	ATC AAC TTT CGA TGG TAG GAT AGA	CCATCTCATCCCTGCGTGTCTCCGACTCAGTCACGCGAGAATCAACTTTCGATGGTAGGATAGA	3	5	97	598500	500	10
A_MID-067_AML1_A9	A9	CCA TCT CAT CCC TGC GTG TCT CCG ACT CAG	TCG ATA GTG A	ATC AAC TTT CGA TGG TAG GAT AGA	CCATCTCATCCCTGCGTGTCTCCGACTCAGTCGATAGTGAATCAACTTTCGATGGTAGGATAGA	3	5	98	603100	500	10
A_MID-068_AML1_B9	B9	CCA TCT CAT CCC TGC GTG TCT CCG ACT CAG	TCG CTG CGT A	ATC AAC TTT CGA TGG TAG GAT AGA	CCATCTCATCCCTGCGTGTCTCCGACTCAGTCGCTGCGTAATCAACTTTCGATGGTAGGATAGA	3	5	97	589300	500	10
A_MID-069_AML1_C9	C9	CCA TCT CAT CCC TGC GTG TCT CCG ACT CAG	TCT GAC GTC A	ATC AAC TTT CGA TGG TAG GAT AGA	CCATCTCATCCCTGCGTGTCTCCGACTCAGTCTGACGTCAATCAACTTTCGATGGTAGGATAGA	3	5	97	592600	500	10
A_MID-070_AML1_D9	D9	CCA TCT CAT CCC TGC GTG TCT CCG ACT CAG	TGA GTC AGT A	ATC AAC TTT CGA TGG TAG GAT AGA	CCATCTCATCCCTGCGTGTCTCCGACTCAGTGAGTCAGTAATCAACTTTCGATGGTAGGATAGA	3	5	98	603300	500	10
A_MID-071_AML1_E9	E9	CCA TCT CAT CCC TGC GTG TCT CCG ACT CAG	TGT AGT GTG A	ATC AAC TTT CGA TGG TAG GAT AGA	CCATCTCATCCCTGCGTGTCTCCGACTCAGTGTAGTGTGAATCAACTTTCGATGGTAGGATAGA	3	5	98	601500	500	10
A_MID-072_AML1_F9	F9	CCA TCT CAT CCC TGC GTG TCT CCG ACT CAG	TGT CAC ACG A	ATC AAC TTT CGA TGG TAG GAT AGA	CCATCTCATCCCTGCGTGTCTCCGACTCAGTGTCACACGAATCAACTTTCGATGGTAGGATAGA	3	5	97	596900	500	10
A_MID-073_AML1_G9	G9	CCA TCT CAT CCC TGC GTG TCT CCG ACT CAG	TGT CGT CGC A	ATC AAC TTT CGA TGG TAG GAT AGA	CCATCTCATCCCTGCGTGTCTCCGACTCAGTGTCGTCGCAATCAACTTTCGATGGTAGGATAGA	3	5	97	590500	500	10
A_MID-074_AML1_H9	H9	CCA TCT CAT CCC TGC GTG TCT CCG ACT CAG	ACA CAT ACG C	ATC AAC TTT CGA TGG TAG GAT AGA	CCATCTCATCCCTGCGTGTCTCCGACTCAGACACATACGCATCAACTTTCGATGGTAGGATAGA	3	5	97	597500	500	10
A_MID-075_AML1_A10	A10	CCA TCT CAT CCC TGC GTG TCT CCG ACT CAG	ACA GTC GTG C	ATC AAC TTT CGA TGG TAG GAT AGA	CCATCTCATCCCTGCGTGTCTCCGACTCAGACAGTCGTGCATCAACTTTCGATGGTAGGATAGA	3	5	97	594400	500	10
A_MID-076_AML1_B10	B10	CCA TCT CAT CCC TGC GTG TCT CCG ACT CAG	ACA TGA CGA C	ATC AAC TTT CGA TGG TAG GAT AGA	CCATCTCATCCCTGCGTGTCTCCGACTCAGACATGACGACATCAACTTTCGATGGTAGGATAGA	3	5	97	600600	500	10
A_MID-077_AML1_C10	C10	CCA TCT CAT CCC TGC GTG TCT CCG ACT CAG	ACG ACA GCT C	ATC AAC TTT CGA TGG TAG GAT AGA	CCATCTCATCCCTGCGTGTCTCCGACTCAGACGACAGCTCATCAACTTTCGATGGTAGGATAGA	3	5	97	594400	500	10
A_MID-078_AML1_D10	D10	CCA TCT CAT CCC TGC GTG TCT CCG ACT CAG	ACG TCT CAT C	ATC AAC TTT CGA TGG TAG GAT AGA	CCATCTCATCCCTGCGTGTCTCCGACTCAGACGTCTCATCATCAACTTTCGATGGTAGGATAGA	3	5	97	590100	500	10
A_MID-079_AML1_E10	E10	CCA TCT CAT CCC TGC GTG TCT CCG ACT CAG	ACT CAT CTA C	ATC AAC TTT CGA TGG TAG GAT AGA	CCATCTCATCCCTGCGTGTCTCCGACTCAGACTCATCTACATCAACTTTCGATGGTAGGATAGA	3	5	97	591800	500	10
A_MID-080_AML1_F10	F10	CCA TCT CAT CCC TGC GTG TCT CCG ACT CAG	ACT CGC GCA C	ATC AAC TTT CGA TGG TAG GAT AGA	CCATCTCATCCCTGCGTGTCTCCGACTCAGACTCGCGCACATCAACTTTCGATGGTAGGATAGA	2.9	5	97	587800	500	10
A_MID-081_AML1_G10	G10	CCA TCT CAT CCC TGC GTG TCT CCG ACT CAG	AGA GCG TCA C	ATC AAC TTT CGA TGG TAG GAT AGA	CCATCTCATCCCTGCGTGTCTCCGACTCAGAGAGCGTCACATCAACTTTCGATGGTAGGATAGA	3	5	97	598900	500	10
A_MID-082_AML1_H10	H10	CCA TCT CAT CCC TGC GTG TCT CCG ACT CAG	AGC GAC TAG C	ATC AAC TTT CGA TGG TAG GAT AGA	CCATCTCATCCCTGCGTGTCTCCGACTCAGAGCGACTAGCATCAACTTTCGATGGTAGGATAGA	3	5	97	597700	500	10
A_MID-083_AML1_A11	A11	CCA TCT CAT CCC TGC GTG TCT CCG ACT CAG	AGT AGT GAT C	ATC AAC TTT CGA TGG TAG GAT AGA	CCATCTCATCCCTGCGTGTCTCCGACTCAGAGTAGTGATCATCAACTTTCGATGGTAGGATAGA	3	5	98	603500	500	10
A_MID-084_AML1_B11	B11	CCA TCT CAT CCC TGC GTG TCT CCG ACT CAG	AGT GAC ACA C	ATC AAC TTT CGA TGG TAG GAT AGA	CCATCTCATCCCTGCGTGTCTCCGACTCAGAGTGACACACATCAACTTTCGATGGTAGGATAGA	3	5	97	600800	500	10
A_MID-085_AML1_C11	C11	CCA TCT CAT CCC TGC GTG TCT CCG ACT CAG	AGT GTA TGT C	ATC AAC TTT CGA TGG TAG GAT AGA	CCATCTCATCCCTGCGTGTCTCCGACTCAGAGTGTATGTCATCAACTTTCGATGGTAGGATAGA	3	5	98	599000	500	10
A_MID-086_AML1_D11	D11	CCA TCT CAT CCC TGC GTG TCT CCG ACT CAG	ATA GAT AGA C	ATC AAC TTT CGA TGG TAG GAT AGA	CCATCTCATCCCTGCGTGTCTCCGACTCAGATAGATAGACATCAACTTTCGATGGTAGGATAGA	3	5	98	610300	500	10
A_MID-087_AML1_E11	E11	CCA TCT CAT CCC TGC GTG TCT CCG ACT CAG	ATA TAG TCG C	ATC AAC TTT CGA TGG TAG GAT AGA	CCATCTCATCCCTGCGTGTCTCCGACTCAGATATAGTCGCATCAACTTTCGATGGTAGGATAGA	3	5	97	600200	500	10
A_MID-088_AML1_F11	F11	CCA TCT CAT CCC TGC GTG TCT CCG ACT CAG	ATC TAC TGA C	ATC AAC TTT CGA TGG TAG GAT AGA	CCATCTCATCCCTGCGTGTCTCCGACTCAGATCTACTGACATCAACTTTCGATGGTAGGATAGA	3	5	97	594500	500	10
A_MID-089_AML1_G11	G11	CCA TCT CAT CCC TGC GTG TCT CCG ACT CAG	CAC GTA GAT C	ATC AAC TTT CGA TGG TAG GAT AGA	CCATCTCATCCCTGCGTGTCTCCGACTCAGCACGTAGATCATCAACTTTCGATGGTAGGATAGA	3	5	97	597700	500	10
A_MID-090_AML1_H11	H11	CCA TCT CAT CCC TGC GTG TCT CCG ACT CAG	CAC GTG TCG C	ATC AAC TTT CGA TGG TAG GAT AGA	CCATCTCATCCCTGCGTGTCTCCGACTCAGCACGTGTCGCATCAACTTTCGATGGTAGGATAGA	2.9	5	97	587800	500	10
A_MID-091_AML1_A12	A12	CCA TCT CAT CCC TGC GTG TCT CCG ACT CAG	CAT ACT CTA C	ATC AAC TTT CGA TGG TAG GAT AGA	CCATCTCATCCCTGCGTGTCTCCGACTCAGCATACTCTACATCAACTTTCGATGGTAGGATAGA	3	5	97	591400	500	10
A_MID-092_AML1_B12	B12	CCA TCT CAT CCC TGC GTG TCT CCG ACT CAG	CGA CAC TAT C	ATC AAC TTT CGA TGG TAG GAT AGA	CCATCTCATCCCTGCGTGTCTCCGACTCAGCGACACTATCATCAACTTTCGATGGTAGGATAGA	3	5	97	593200	500	10
A_MID-093_AML1_C12	C12	CCA TCT CAT CCC TGC GTG TCT CCG ACT CAG	CGA GAC GCG C	ATC AAC TTT CGA TGG TAG GAT AGA	CCATCTCATCCCTGCGTGTCTCCGACTCAGCGAGACGCGCATCAACTTTCGATGGTAGGATAGA	3	5	97	592900	500	10
A_MID-094_AML1_D12	D12	CCA TCT CAT CCC TGC GTG TCT CCG ACT CAG	CGT ATG CGA C	ATC AAC TTT CGA TGG TAG GAT AGA	CCATCTCATCCCTGCGTGTCTCCGACTCAGCGTATGCGACATCAACTTTCGATGGTAGGATAGA	3	5	97	593800	500	10
A_MID-095_AML1_E12	E12	CCA TCT CAT CCC TGC GTG TCT CCG ACT CAG	CGT CGA TCT C	ATC AAC TTT CGA TGG TAG GAT AGA	CCATCTCATCCCTGCGTGTCTCCGACTCAGCGTCGATCTCATCAACTTTCGATGGTAGGATAGA	2.9	5	97	587200	500	10
A_MID-096_AML1_F12	F12	CCA TCT CAT CCC TGC GTG TCT CCG ACT CAG	CTA CGA CTG C	ATC AAC TTT CGA TGG TAG GAT AGA	CCATCTCATCCCTGCGTGTCTCCGACTCAGCTACGACTGCATCAACTTTCGATGGTAGGATAGA	2.9	5	97	588700	500	10
A_MID-097_AML1_G12	G12	CCA TCT CAT CCC TGC GTG TCT CCG ACT CAG	CTA GTC ACT C	ATC AAC TTT CGA TGG TAG GAT AGA	CCATCTCATCCCTGCGTGTCTCCGACTCAGCTAGTCACTCATCAACTTTCGATGGTAGGATAGA	3	5	97	589100	500	10
A_MID-098_AML1_H12	H12	CCA TCT CAT CCC TGC GTG TCT CCG ACT CAG	CTC TAC GCT C	ATC AAC TTT CGA TGG TAG GAT AGA	CCATCTCATCCCTGCGTGTCTCCGACTCAGCTCTACGCTCATCAACTTTCGATGGTAGGATAGA	2.9	5	97	581700	500	10
Reverse Primer
B_AML2		CCT ATC CCC TGT GTG CCT TGG CAG TCT CAG		GAA CCC AAA CAC TTT GGT TTC C	CCT ATC CCC TGT GTG CCT TGG CAG TCT CAG GAA CCC AAA CAC TTT GGT TTC C
B_AMrev1_GB		CCT ATC CCC TGT GTG CCT TGG CAG TCT CAG		GAATACTAATGCCCCCAACTA	CCTATCCCCTGTGTGCCTTGGCAGTCTCAGGGAATACTAATGCCCCCAACTA
B_AMrev2_GB		CCT ATC CCC TGT GTG CCT TGG CAG TCT CAG		CCTCTGACAATTGAATACTA	CCTATCCCCTGTGTGCCTTGGCAGTCTCAGGCCTCTGACAATTGAATACTA

## Sheet: 454_Lib-L_Bacteria_primers
Name	Pos	Fusion A primer Sequence	MID Sequence	Bacteria__BHf template specific sequence	FusionA+MID+Bacteria_BHf_Template	OD260	NM	µg	L/(mole·cm)	Volume	Per Liter
A_MID-001_533F_A1	A1	CCA TCT CAT CCC TGC GTG TCT CCG ACT CAG	ACG AGT GCG T	GTG CCA GCA GCC GCG GTA A	CCATCTCATCCCTGCGTGTCTCCGACTCAGACGAGTGCGTGTGCCAGCAGCCGCGGTAA	3	5	98	597700	500	10
A_MID-002_533F_B1	B1	CCA TCT CAT CCC TGC GTG TCT CCG ACT CAG	ACG CTC GAC A	GTG CCA GCA GCC GCG GTA A	CCATCTCATCCCTGCGTGTCTCCGACTCAGACGCTCGACAGTGCCAGCAGCCGCGGTAA	3	5	97	594000	500	10
A_MID-003_533F_C1	C1	CCA TCT CAT CCC TGC GTG TCT CCG ACT CAG	AGA CGC ACT C	GTG CCA GCA GCC GCG GTA A	CCATCTCATCCCTGCGTGTCTCCGACTCAGAGACGCACTCGTGCCAGCAGCCGCGGTAA	3	5	97	594400	500	10
A_MID-004_533F_D1	D1	CCA TCT CAT CCC TGC GTG TCT CCG ACT CAG	AGC ACT GTA G	GTG CCA GCA GCC GCG GTA A	CCATCTCATCCCTGCGTGTCTCCGACTCAGAGCACTGTAGGTGCCAGCAGCCGCGGTAA	3	5	97	598800	500	10
A_MID-005_533F_E1	E1	CCA TCT CAT CCC TGC GTG TCT CCG ACT CAG	ATC AGA CAC G	GTG CCA GCA GCC GCG GTA A	CCATCTCATCCCTGCGTGTCTCCGACTCAGATCAGACACGGTGCCAGCAGCCGCGGTAA	3	5	97	600600	500	10
A_MID-006_533F_F1	F1	CCA TCT CAT CCC TGC GTG TCT CCG ACT CAG	ATA TCG CGA G	GTG CCA GCA GCC GCG GTA A	CCATCTCATCCCTGCGTGTCTCCGACTCAGATATCGCGAGGTGCCAGCAGCCGCGGTAA	3	5	97	600200	500	10
A_MID-007_533F_G1	G1	CCA TCT CAT CCC TGC GTG TCT CCG ACT CAG	CGT GTC TCT A	GTG CCA GCA GCC GCG GTA A	CCATCTCATCCCTGCGTGTCTCCGACTCAGCGTGTCTCTAGTGCCAGCAGCCGCGGTAA	2.9	5	97	587900	500	10
A_MID-008_533F_H1	H1	CCA TCT CAT CCC TGC GTG TCT CCG ACT CAG	CTC GCG TGT C	GTG CCA GCA GCC GCG GTA A	CCATCTCATCCCTGCGTGTCTCCGACTCAGCTCGCGTGTCGTGCCAGCAGCCGCGGTAA	2.9	5	97	583500	500	10
A_MID-010_533F_A2	A2	CCA TCT CAT CCC TGC GTG TCT CCG ACT CAG	TCT CTA TGC G	GTG CCA GCA GCC GCG GTA A	CCATCTCATCCCTGCGTGTCTCCGACTCAGTCTCTATGCGGTGCCAGCAGCCGCGGTAA	2.9	5	97	587100	500	10
A_MID-011_533F_B2	B2	CCA TCT CAT CCC TGC GTG TCT CCG ACT CAG	TGA TAC GTC T	GTG CCA GCA GCC GCG GTA A	CCATCTCATCCCTGCGTGTCTCCGACTCAGTGATACGTCTGTGCCAGCAGCCGCGGTAA	3	5	97	595100	500	10
A_MID-013_533F_C2	C2	CCA TCT CAT CCC TGC GTG TCT CCG ACT CAG	CAT AGT AGT G	GTG CCA GCA GCC GCG GTA A	CCATCTCATCCCTGCGTGTCTCCGACTCAGCATAGTAGTGGTGCCAGCAGCCGCGGTAA	3	5	98	602100	500	10
A_MID-014_533F_D2	D2	CCA TCT CAT CCC TGC GTG TCT CCG ACT CAG	CGA GAG ATA C	GTG CCA GCA GCC GCG GTA A	CCATCTCATCCCTGCGTGTCTCCGACTCAGCGAGAGATACGTGCCAGCAGCCGCGGTAA	3	5	98	604900	500	10
A_MID-015_533F_E2	E2	CCA TCT CAT CCC TGC GTG TCT CCG ACT CAG	ATA CGA CGT A	GTG CCA GCA GCC GCG GTA A	CCATCTCATCCCTGCGTGTCTCCGACTCAGATACGACGTAGTGCCAGCAGCCGCGGTAA	3	5	97	604100	500	10
A_MID-016_533F_F2	F2	CCA TCT CAT CCC TGC GTG TCT CCG ACT CAG	TCA CGT ACT A	GTG CCA GCA GCC GCG GTA A	CCATCTCATCCCTGCGTGTCTCCGACTCAGTCACGTACTAGTGCCAGCAGCCGCGGTAA	3	5	97	596300	500	10
A_MID-017_533F_G2	G2	CCA TCT CAT CCC TGC GTG TCT CCG ACT CAG	CGT CTA GTA C	GTG CCA GCA GCC GCG GTA A	CCATCTCATCCCTGCGTGTCTCCGACTCAGCGTCTAGTACGTGCCAGCAGCCGCGGTAA	3	5	97	593800	500	10
A_MID-018_533F_H2	H2	CCA TCT CAT CCC TGC GTG TCT CCG ACT CAG	TCT ACG TAG C	GTG CCA GCA GCC GCG GTA A	CCATCTCATCCCTGCGTGTCTCCGACTCAGTCTACGTAGCGTGCCAGCAGCCGCGGTAA	3	5	97	593800	500	10
A_MID-019_533F_A3	A3	CCA TCT CAT CCC TGC GTG TCT CCG ACT CAG	TGT ACT ACT C	GTG CCA GCA GCC GCG GTA A	CCATCTCATCCCTGCGTGTCTCCGACTCAGTGTACTACTCGTGCCAGCAGCCGCGGTAA	3	5	97	591400	500	10
A_MID-020_533F_B3	B3	CCA TCT CAT CCC TGC GTG TCT CCG ACT CAG	ACG ACT ACA G	GTG CCA GCA GCC GCG GTA A	CCATCTCATCCCTGCGTGTCTCCGACTCAGACGACTACAGGTGCCAGCAGCCGCGGTAA	3	5	97	600200	500	10
A_MID-021_533F_C3	C3	CCA TCT CAT CCC TGC GTG TCT CCG ACT CAG	CGT AGA CTA G	GTG CCA GCA GCC GCG GTA A	CCATCTCATCCCTGCGTGTCTCCGACTCAGCGTAGACTAGGTGCCAGCAGCCGCGGTAA	3	5	97	600000	500	10
A_MID-022_533F_D3	D3	CCA TCT CAT CCC TGC GTG TCT CCG ACT CAG	TAC GAG TAT G	GTG CCA GCA GCC GCG GTA A	CCATCTCATCCCTGCGTGTCTCCGACTCAGTACGAGTATGGTGCCAGCAGCCGCGGTAA	3	5	98	602700	500	10
A_MID-023_533F_E3	E3	CCA TCT CAT CCC TGC GTG TCT CCG ACT CAG	TAC TCT CGT G	GTG CCA GCA GCC GCG GTA A	CCATCTCATCCCTGCGTGTCTCCGACTCAGTACTCTCGTGGTGCCAGCAGCCGCGGTAA	2.9	5	97	587900	500	10
A_MID-024_533F_F3	F3	CCA TCT CAT CCC TGC GTG TCT CCG ACT CAG	TAG AGA CGA G	GTG CCA GCA GCC GCG GTA A	CCATCTCATCCCTGCGTGTCTCCGACTCAGTAGAGACGAGGTGCCAGCAGCCGCGGTAA	3	5	98	608400	500	10
A_MID-025_533F_G3	G3	CCA TCT CAT CCC TGC GTG TCT CCG ACT CAG	TCG TCG CTC G	GTG CCA GCA GCC GCG GTA A	CCATCTCATCCCTGCGTGTCTCCGACTCAGTCGTCGCTCGGTGCCAGCAGCCGCGGTAA	2.9	5	97	584100	500	10
A_MID-026_533F_H3	H3	CCA TCT CAT CCC TGC GTG TCT CCG ACT CAG	ACA TAC GCG T	GTG CCA GCA GCC GCG GTA A	CCATCTCATCCCTGCGTGTCTCCGACTCAGACATACGCGTGTGCCAGCAGCCGCGGTAA	3	5	97	597300	500	10
A_MID-027_533F_A4	A4	CCA TCT CAT CCC TGC GTG TCT CCG ACT CAG	ACG CGA GTA T	GTG CCA GCA GCC GCG GTA A	CCATCTCATCCCTGCGTGTCTCCGACTCAGACGCGAGTATGTGCCAGCAGCCGCGGTAA	3	5	97	601000	500	10
A_MID-028_533F_B4	B4	CCA TCT CAT CCC TGC GTG TCT CCG ACT CAG	ACT ACT ATG T	GTG CCA GCA GCC GCG GTA A	CCATCTCATCCCTGCGTGTCTCCGACTCAGACTACTATGTGTGCCAGCAGCCGCGGTAA	3	5	97	596800	500	10
A_MID-029_533F_C4	C4	CCA TCT CAT CCC TGC GTG TCT CCG ACT CAG	ACT GTA CAG T	GTG CCA GCA GCC GCG GTA A	CCATCTCATCCCTGCGTGTCTCCGACTCAGACTGTACAGTGTGCCAGCAGCCGCGGTAA	3	5	97	598800	500	10
A_MID-030_533F_D4	D4	CCA TCT CAT CCC TGC GTG TCT CCG ACT CAG	AGA CTA TAC T	GTG CCA GCA GCC GCG GTA A	CCATCTCATCCCTGCGTGTCTCCGACTCAGAGACTATACTGTGCCAGCAGCCGCGGTAA	3	5	97	601300	500	10
A_MID-031_533F_E4	E4	CCA TCT CAT CCC TGC GTG TCT CCG ACT CAG	AGC GTC GTC T	GTG CCA GCA GCC GCG GTA A	CCATCTCATCCCTGCGTGTCTCCGACTCAGAGCGTCGTCTGTGCCAGCAGCCGCGGTAA	3	5	97	590700	500	10
A_MID-032_533F_F4	F4	CCA TCT CAT CCC TGC GTG TCT CCG ACT CAG	AGT ACG CTA T	GTG CCA GCA GCC GCG GTA A	CCATCTCATCCCTGCGTGTCTCCGACTCAGAGTACGCTATGTGCCAGCAGCCGCGGTAA	3	5	97	599200	500	10
A_MID-033_533F_G4	G4	CCA TCT CAT CCC TGC GTG TCT CCG ACT CAG	ATA GAG TAC T	GTG CCA GCA GCC GCG GTA A	CCATCTCATCCCTGCGTGTCTCCGACTCAGATAGAGTACTGTGCCAGCAGCCGCGGTAA	3	5	97	605800	500	10
A_MID-034_533F_H4	H4	CCA TCT CAT CCC TGC GTG TCT CCG ACT CAG	CAC GCT ACG T	GTG CCA GCA GCC GCG GTA A	CCATCTCATCCCTGCGTGTCTCCGACTCAGCACGCTACGTGTGCCAGCAGCCGCGGTAA	3	5	97	590100	500	10
A_MID-035_533F_A5	A5	CCA TCT CAT CCC TGC GTG TCT CCG ACT CAG	CAG TAG ACG T	GTG CCA GCA GCC GCG GTA A	CCATCTCATCCCTGCGTGTCTCCGACTCAGCAGTAGACGTGTGCCAGCAGCCGCGGTAA	3	5	97	601200	500	10
A_MID-036_533F_B5	B5	CCA TCT CAT CCC TGC GTG TCT CCG ACT CAG	CGA CGT GAC T	GTG CCA GCA GCC GCG GTA A	CCATCTCATCCCTGCGTGTCTCCGACTCAGCGACGTGACTGTGCCAGCAGCCGCGGTAA	3	5	97	593200	500	10
A_MID-037_533F_C5	C5	CCA TCT CAT CCC TGC GTG TCT CCG ACT CAG	TAC ACA CAC T	GTG CCA GCA GCC GCG GTA A	CCATCTCATCCCTGCGTGTCTCCGACTCAGTACACACACTGTGCCAGCAGCCGCGGTAA	3	5	97	595900	500	10
A_MID-038_533F_D5	D5	CCA TCT CAT CCC TGC GTG TCT CCG ACT CAG	TAC ACG TGA T	GTG CCA GCA GCC GCG GTA A	CCATCTCATCCCTGCGTGTCTCCGACTCAGTACACGTGATGTGCCAGCAGCCGCGGTAA	3	5	97	599400	500	10
A_MID-039_533F_E5	E5	CCA TCT CAT CCC TGC GTG TCT CCG ACT CAG	TAC AGA TCG T	GTG CCA GCA GCC GCG GTA A	CCATCTCATCCCTGCGTGTCTCCGACTCAGTACAGATCGTGTGCCAGCAGCCGCGGTAA	3	5	97	600400	500	10
A_MID-040_533F_F5	F5	CCA TCT CAT CCC TGC GTG TCT CCG ACT CAG	TAC GCT GTC T	GTG CCA GCA GCC GCG GTA A	CCATCTCATCCCTGCGTGTCTCCGACTCAGTACGCTGTCTGTGCCAGCAGCCGCGGTAA	2.9	5	97	587900	500	10
A_MID-041_533F_G5	G5	CCA TCT CAT CCC TGC GTG TCT CCG ACT CAG	TAG TGT AGA T	GTG CCA GCA GCC GCG GTA A	CCATCTCATCCCTGCGTGTCTCCGACTCAGTAGTGTAGATGTGCCAGCAGCCGCGGTAA	3	5	98	605800	500	10
A_MID-042_533F_H5	H5	CCA TCT CAT CCC TGC GTG TCT CCG ACT CAG	TCG ATC ACG T	GTG CCA GCA GCC GCG GTA A	CCATCTCATCCCTGCGTGTCTCCGACTCAGTCGATCACGTGTGCCAGCAGCCGCGGTAA	3	5	97	594200	500	10
A_MID-043_533F_A6	A6	CCA TCT CAT CCC TGC GTG TCT CCG ACT CAG	TCG CAC TAG T	GTG CCA GCA GCC GCG GTA A	CCATCTCATCCCTGCGTGTCTCCGACTCAGTCGCACTAGTGTGCCAGCAGCCGCGGTAA	3	5	97	593200	500	10
A_MID-044_533F_B6	B6	CCA TCT CAT CCC TGC GTG TCT CCG ACT CAG	TCT AGC GAC T	GTG CCA GCA GCC GCG GTA A	CCATCTCATCCCTGCGTGTCTCCGACTCAGTCTAGCGACTGTGCCAGCAGCCGCGGTAA	3	5	97	592400	500	10
A_MID-045_533F_C6	C6	CCA TCT CAT CCC TGC GTG TCT CCG ACT CAG	TCT ATA CTA T	GTG CCA GCA GCC GCG GTA A	CCATCTCATCCCTGCGTGTCTCCGACTCAGTCTATACTATGTGCCAGCAGCCGCGGTAA	3	5	97	596600	500	10
A_MID-046_533F_D6	D6	CCA TCT CAT CCC TGC GTG TCT CCG ACT CAG	TGA CGT ATG T	GTG CCA GCA GCC GCG GTA A	CCATCTCATCCCTGCGTGTCTCCGACTCAGTGACGTATGTGTGCCAGCAGCCGCGGTAA	3	5	98	598600	500	10
A_MID-047_533F_E6	E6	CCA TCT CAT CCC TGC GTG TCT CCG ACT CAG	TGT GAG TAG T	GTG CCA GCA GCC GCG GTA A	CCATCTCATCCCTGCGTGTCTCCGACTCAGTGTGAGTAGTGTGCCAGCAGCCGCGGTAA	3	5	98	602500	500	10
A_MID-048_533F_F6	F6	CCA TCT CAT CCC TGC GTG TCT CCG ACT CAG	ACA GTA TAT A	GTG CCA GCA GCC GCG GTA A	CCATCTCATCCCTGCGTGTCTCCGACTCAGACAGTATATAGTGCCAGCAGCCGCGGTAA	3	5	97	608900	500	10
A_MID-049_533F_G6	G6	CCA TCT CAT CCC TGC GTG TCT CCG ACT CAG	ACG CGA TCG A	GTG CCA GCA GCC GCG GTA A	CCATCTCATCCCTGCGTGTCTCCGACTCAGACGCGATCGAGTGCCAGCAGCCGCGGTAA	3	5	97	598300	500	10
A_MID-050_533F_H6	H6	CCA TCT CAT CCC TGC GTG TCT CCG ACT CAG	ACT AGC AGT A	GTG CCA GCA GCC GCG GTA A	CCATCTCATCCCTGCGTGTCTCCGACTCAGACTAGCAGTAGTGCCAGCAGCCGCGGTAA	3	5	97	602900	500	10
A_MID-051_533F_A7	A7	CCA TCT CAT CCC TGC GTG TCT CCG ACT CAG	AGC TCA CGT A	GTG CCA GCA GCC GCG GTA A	CCATCTCATCCCTGCGTGTCTCCGACTCAGAGCTCACGTAGTGCCAGCAGCCGCGGTAA	3	5	97	596700	500	10
A_MID-052_533F_B7	B7	CCA TCT CAT CCC TGC GTG TCT CCG ACT CAG	AGT ATA CAT A	GTG CCA GCA GCC GCG GTA A	CCATCTCATCCCTGCGTGTCTCCGACTCAGAGTATACATAGTGCCAGCAGCCGCGGTAA	3	5	97	608900	500	10
A_MID-053_533F_C7	C7	CCA TCT CAT CCC TGC GTG TCT CCG ACT CAG	AGT CGA GAG A	GTG CCA GCA GCC GCG GTA A	CCATCTCATCCCTGCGTGTCTCCGACTCAGAGTCGAGAGAGTGCCAGCAGCCGCGGTAA	3	5	98	608800	500	10
A_MID-054_533F_D7	D7	CCA TCT CAT CCC TGC GTG TCT CCG ACT CAG	AGT GCT ACG A	GTG CCA GCA GCC GCG GTA A	CCATCTCATCCCTGCGTGTCTCCGACTCAGAGTGCTACGAGTGCCAGCAGCCGCGGTAA	3	5	97	599400	500	10
A_MID-055_533F_E7	E7	CCA TCT CAT CCC TGC GTG TCT CCG ACT CAG	CGA TCG TAT A	GTG CCA GCA GCC GCG GTA A	CCATCTCATCCCTGCGTGTCTCCGACTCAGCGATCGTATAGTGCCAGCAGCCGCGGTAA	3	5	97	599800	500	10
A_MID-056_533F_F7	F7	CCA TCT CAT CCC TGC GTG TCT CCG ACT CAG	CGC AGT ACG A	GTG CCA GCA GCC GCG GTA A	CCATCTCATCCCTGCGTGTCTCCGACTCAGCGCAGTACGAGTGCCAGCAGCCGCGGTAA	3	5	97	598100	500	10
A_MID-057_533F_G7	G7	CCA TCT CAT CCC TGC GTG TCT CCG ACT CAG	CGC GTA TAC A	GTG CCA GCA GCC GCG GTA A	CCATCTCATCCCTGCGTGTCTCCGACTCAGCGCGTATACAGTGCCAGCAGCCGCGGTAA	3	5	97	596900	500	10
A_MID-058_533F_H7	H7	CCA TCT CAT CCC TGC GTG TCT CCG ACT CAG	CGT ACA GTC A	GTG CCA GCA GCC GCG GTA A	CCATCTCATCCCTGCGTGTCTCCGACTCAGCGTACAGTCAGTGCCAGCAGCCGCGGTAA	3	5	97	597500	500	10
A_MID-059_533F_A8	A8	CCA TCT CAT CCC TGC GTG TCT CCG ACT CAG	CGT ACT CAG A	GTG CCA GCA GCC GCG GTA A	CCATCTCATCCCTGCGTGTCTCCGACTCAGCGTACTCAGAGTGCCAGCAGCCGCGGTAA	3	5	97	596700	500	10
A_MID-060_533F_B8	B8	CCA TCT CAT CCC TGC GTG TCT CCG ACT CAG	CTA CGC TCT A	GTG CCA GCA GCC GCG GTA A	CCATCTCATCCCTGCGTGTCTCCGACTCAGCTACGCTCTAGTGCCAGCAGCCGCGGTAA	2.9	5	97	587500	500	10
A_MID-061_533F_C8	C8	CCA TCT CAT CCC TGC GTG TCT CCG ACT CAG	CTA TAG CGT A	GTG CCA GCA GCC GCG GTA A	CCATCTCATCCCTGCGTGTCTCCGACTCAGCTATAGCGTAGTGCCAGCAGCCGCGGTAA	3	5	97	598800	500	10
A_MID-062_533F_D8	D8	CCA TCT CAT CCC TGC GTG TCT CCG ACT CAG	TAC GTC ATC A	GTG CCA GCA GCC GCG GTA A	CCATCTCATCCCTGCGTGTCTCCGACTCAGTACGTCATCAGTGCCAGCAGCCGCGGTAA	3	5	97	596700	500	10
A_MID-063_533F_E8	E8	CCA TCT CAT CCC TGC GTG TCT CCG ACT CAG	TAG TCG CAT A	GTG CCA GCA GCC GCG GTA A	CCATCTCATCCCTGCGTGTCTCCGACTCAGTAGTCGCATAGTGCCAGCAGCCGCGGTAA	3	5	97	600000	500	10
A_MID-064_533F_F8	F8	CCA TCT CAT CCC TGC GTG TCT CCG ACT CAG	TAT ATA TAC A	GTG CCA GCA GCC GCG GTA A	CCATCTCATCCCTGCGTGTCTCCGACTCAGTATATATACAGTGCCAGCAGCCGCGGTAA	3	5	97	607700	500	10
A_MID-065_533F_G8	G8	CCA TCT CAT CCC TGC GTG TCT CCG ACT CAG	TAT GCT AGT A	GTG CCA GCA GCC GCG GTA A	CCATCTCATCCCTGCGTGTCTCCGACTCAGTATGCTAGTAGTGCCAGCAGCCGCGGTAA	3	5	97	600900	500	10
A_MID-066_533F_H8	H8	CCA TCT CAT CCC TGC GTG TCT CCG ACT CAG	TCA CGC GAG A	GTG CCA GCA GCC GCG GTA A	CCATCTCATCCCTGCGTGTCTCCGACTCAGTCACGCGAGAGTGCCAGCAGCCGCGGTAA	3	5	97	598500	500	10
A_MID-067_533F_A9	A9	CCA TCT CAT CCC TGC GTG TCT CCG ACT CAG	TCG ATA GTG A	GTG CCA GCA GCC GCG GTA A	CCATCTCATCCCTGCGTGTCTCCGACTCAGTCGATAGTGAGTGCCAGCAGCCGCGGTAA	3	5	98	603100	500	10
A_MID-068_533F_B9	B9	CCA TCT CAT CCC TGC GTG TCT CCG ACT CAG	TCG CTG CGT A	GTG CCA GCA GCC GCG GTA A	CCATCTCATCCCTGCGTGTCTCCGACTCAGTCGCTGCGTAGTGCCAGCAGCCGCGGTAA	3	5	97	589300	500	10
A_MID-069_533F_C9	C9	CCA TCT CAT CCC TGC GTG TCT CCG ACT CAG	TCT GAC GTC A	GTG CCA GCA GCC GCG GTA A	CCATCTCATCCCTGCGTGTCTCCGACTCAGTCTGACGTCAGTGCCAGCAGCCGCGGTAA	3	5	97	592600	500	10
A_MID-070_533F_D9	D9	CCA TCT CAT CCC TGC GTG TCT CCG ACT CAG	TGA GTC AGT A	GTG CCA GCA GCC GCG GTA A	CCATCTCATCCCTGCGTGTCTCCGACTCAGTGAGTCAGTAGTGCCAGCAGCCGCGGTAA	3	5	98	603300	500	10
A_MID-071_533F_E9	E9	CCA TCT CAT CCC TGC GTG TCT CCG ACT CAG	TGT AGT GTG A	GTG CCA GCA GCC GCG GTA A	CCATCTCATCCCTGCGTGTCTCCGACTCAGTGTAGTGTGAGTGCCAGCAGCCGCGGTAA	3	5	98	601500	500	10
A_MID-072_533F_F9	F9	CCA TCT CAT CCC TGC GTG TCT CCG ACT CAG	TGT CAC ACG A	GTG CCA GCA GCC GCG GTA A	CCATCTCATCCCTGCGTGTCTCCGACTCAGTGTCACACGAGTGCCAGCAGCCGCGGTAA	3	5	97	596900	500	10
A_MID-073_533F_G9	G9	CCA TCT CAT CCC TGC GTG TCT CCG ACT CAG	TGT CGT CGC A	GTG CCA GCA GCC GCG GTA A	CCATCTCATCCCTGCGTGTCTCCGACTCAGTGTCGTCGCAGTGCCAGCAGCCGCGGTAA	3	5	97	590500	500	10
A_MID-074_533F_H9	H9	CCA TCT CAT CCC TGC GTG TCT CCG ACT CAG	ACA CAT ACG C	GTG CCA GCA GCC GCG GTA A	CCATCTCATCCCTGCGTGTCTCCGACTCAGACACATACGCGTGCCAGCAGCCGCGGTAA	3	5	97	597500	500	10
A_MID-075_533F_A10	A10	CCA TCT CAT CCC TGC GTG TCT CCG ACT CAG	ACA GTC GTG C	GTG CCA GCA GCC GCG GTA A	CCATCTCATCCCTGCGTGTCTCCGACTCAGACAGTCGTGCGTGCCAGCAGCCGCGGTAA	3	5	97	594400	500	10
A_MID-076_533F_B10	B10	CCA TCT CAT CCC TGC GTG TCT CCG ACT CAG	ACA TGA CGA C	GTG CCA GCA GCC GCG GTA A	CCATCTCATCCCTGCGTGTCTCCGACTCAGACATGACGACGTGCCAGCAGCCGCGGTAA	3	5	97	600600	500	10
A_MID-077_533F_C10	C10	CCA TCT CAT CCC TGC GTG TCT CCG ACT CAG	ACG ACA GCT C	GTG CCA GCA GCC GCG GTA A	CCATCTCATCCCTGCGTGTCTCCGACTCAGACGACAGCTCGTGCCAGCAGCCGCGGTAA	3	5	97	594400	500	10
A_MID-078_533F_D10	D10	CCA TCT CAT CCC TGC GTG TCT CCG ACT CAG	ACG TCT CAT C	GTG CCA GCA GCC GCG GTA A	CCATCTCATCCCTGCGTGTCTCCGACTCAGACGTCTCATCGTGCCAGCAGCCGCGGTAA	3	5	97	590100	500	10
A_MID-079_533F_E10	E10	CCA TCT CAT CCC TGC GTG TCT CCG ACT CAG	ACT CAT CTA C	GTG CCA GCA GCC GCG GTA A	CCATCTCATCCCTGCGTGTCTCCGACTCAGACTCATCTACGTGCCAGCAGCCGCGGTAA	3	5	97	591800	500	10
A_MID-080_533F_F10	F10	CCA TCT CAT CCC TGC GTG TCT CCG ACT CAG	ACT CGC GCA C	GTG CCA GCA GCC GCG GTA A	CCATCTCATCCCTGCGTGTCTCCGACTCAGACTCGCGCACGTGCCAGCAGCCGCGGTAA	2.9	5	97	587800	500	10
A_MID-081_533F_G10	G10	CCA TCT CAT CCC TGC GTG TCT CCG ACT CAG	AGA GCG TCA C	GTG CCA GCA GCC GCG GTA A	CCATCTCATCCCTGCGTGTCTCCGACTCAGAGAGCGTCACGTGCCAGCAGCCGCGGTAA	3	5	97	598900	500	10
A_MID-082_533F_H10	H10	CCA TCT CAT CCC TGC GTG TCT CCG ACT CAG	AGC GAC TAG C	GTG CCA GCA GCC GCG GTA A	CCATCTCATCCCTGCGTGTCTCCGACTCAGAGCGACTAGCGTGCCAGCAGCCGCGGTAA	3	5	97	597700	500	10
A_MID-083_533F_A11	A11	CCA TCT CAT CCC TGC GTG TCT CCG ACT CAG	AGT AGT GAT C	GTG CCA GCA GCC GCG GTA A	CCATCTCATCCCTGCGTGTCTCCGACTCAGAGTAGTGATCGTGCCAGCAGCCGCGGTAA	3	5	98	603500	500	10
A_MID-084_533F_B11	B11	CCA TCT CAT CCC TGC GTG TCT CCG ACT CAG	AGT GAC ACA C	GTG CCA GCA GCC GCG GTA A	CCATCTCATCCCTGCGTGTCTCCGACTCAGAGTGACACACGTGCCAGCAGCCGCGGTAA	3	5	97	600800	500	10
A_MID-085_533F_C11	C11	CCA TCT CAT CCC TGC GTG TCT CCG ACT CAG	AGT GTA TGT C	GTG CCA GCA GCC GCG GTA A	CCATCTCATCCCTGCGTGTCTCCGACTCAGAGTGTATGTCGTGCCAGCAGCCGCGGTAA	3	5	98	599000	500	10
A_MID-086_533F_D11	D11	CCA TCT CAT CCC TGC GTG TCT CCG ACT CAG	ATA GAT AGA C	GTG CCA GCA GCC GCG GTA A	CCATCTCATCCCTGCGTGTCTCCGACTCAGATAGATAGACGTGCCAGCAGCCGCGGTAA	3	5	98	610300	500	10
A_MID-087_533F_E11	E11	CCA TCT CAT CCC TGC GTG TCT CCG ACT CAG	ATA TAG TCG C	GTG CCA GCA GCC GCG GTA A	CCATCTCATCCCTGCGTGTCTCCGACTCAGATATAGTCGCGTGCCAGCAGCCGCGGTAA	3	5	97	600200	500	10
A_MID-088_533F_F11	F11	CCA TCT CAT CCC TGC GTG TCT CCG ACT CAG	ATC TAC TGA C	GTG CCA GCA GCC GCG GTA A	CCATCTCATCCCTGCGTGTCTCCGACTCAGATCTACTGACGTGCCAGCAGCCGCGGTAA	3	5	97	594500	500	10
A_MID-089_533F_G11	G11	CCA TCT CAT CCC TGC GTG TCT CCG ACT CAG	CAC GTA GAT C	GTG CCA GCA GCC GCG GTA A	CCATCTCATCCCTGCGTGTCTCCGACTCAGCACGTAGATCGTGCCAGCAGCCGCGGTAA	3	5	97	597700	500	10
A_MID-090_533F_H11	H11	CCA TCT CAT CCC TGC GTG TCT CCG ACT CAG	CAC GTG TCG C	GTG CCA GCA GCC GCG GTA A	CCATCTCATCCCTGCGTGTCTCCGACTCAGCACGTGTCGCGTGCCAGCAGCCGCGGTAA	2.9	5	97	587800	500	10
A_MID-091_533F_A12	A12	CCA TCT CAT CCC TGC GTG TCT CCG ACT CAG	CAT ACT CTA C	GTG CCA GCA GCC GCG GTA A	CCATCTCATCCCTGCGTGTCTCCGACTCAGCATACTCTACGTGCCAGCAGCCGCGGTAA	3	5	97	591400	500	10
A_MID-092_533F_B12	B12	CCA TCT CAT CCC TGC GTG TCT CCG ACT CAG	CGA CAC TAT C	GTG CCA GCA GCC GCG GTA A	CCATCTCATCCCTGCGTGTCTCCGACTCAGCGACACTATCGTGCCAGCAGCCGCGGTAA	3	5	97	593200	500	10
A_MID-093_533F_C12	C12	CCA TCT CAT CCC TGC GTG TCT CCG ACT CAG	CGA GAC GCG C	GTG CCA GCA GCC GCG GTA A	CCATCTCATCCCTGCGTGTCTCCGACTCAGCGAGACGCGCGTGCCAGCAGCCGCGGTAA	3	5	97	592900	500	10
A_MID-094_533F_D12	D12	CCA TCT CAT CCC TGC GTG TCT CCG ACT CAG	CGT ATG CGA C	GTG CCA GCA GCC GCG GTA A	CCATCTCATCCCTGCGTGTCTCCGACTCAGCGTATGCGACGTGCCAGCAGCCGCGGTAA	3	5	97	593800	500	10
A_MID-095_533F_E12	E12	CCA TCT CAT CCC TGC GTG TCT CCG ACT CAG	CGT CGA TCT C	GTG CCA GCA GCC GCG GTA A	CCATCTCATCCCTGCGTGTCTCCGACTCAGCGTCGATCTCGTGCCAGCAGCCGCGGTAA	2.9	5	97	587200	500	10
A_MID-096_533F_F12	F12	CCA TCT CAT CCC TGC GTG TCT CCG ACT CAG	CTA CGA CTG C	GTG CCA GCA GCC GCG GTA A	CCATCTCATCCCTGCGTGTCTCCGACTCAGCTACGACTGCGTGCCAGCAGCCGCGGTAA	2.9	5	97	588700	500	10
A_MID-097_533F_G12	G12	CCA TCT CAT CCC TGC GTG TCT CCG ACT CAG	CTA GTC ACT C	GTG CCA GCA GCC GCG GTA A	CCATCTCATCCCTGCGTGTCTCCGACTCAGCTAGTCACTCGTGCCAGCAGCCGCGGTAA	3	5	97	589100	500	10
A_MID-098_533F_H12	H12	CCA TCT CAT CCC TGC GTG TCT CCG ACT CAG	CTC TAC GCT C	GTG CCA GCA GCC GCG GTA A	CCATCTCATCCCTGCGTGTCTCCGACTCAGCTCTACGCTCGTGCCAGCAGCCGCGGTAA	2.9	5	97	581700	500	10
Reverse Primers (Mix at equal molar once primers are eluted at 100uM)
Bacteria_1185caR		CCTATCCCCTGTGTGCCTTGGCAGTCTCAG		GACTTGACGTCATCCA	CCTATCCCCTGTGTGCCTTGGCAGTCTCAGGACTTGACGTCATCCA
Bacteria_1185taR		CCTATCCCCTGTGTGCCTTGGCAGTCTCAG		GATTTGACGTCATCCA	CCTATCCCCTGTGTGCCTTGGCAGTCTCAGGATTTGACGTCATCCA
Bacteria_1185ccR		CCTATCCCCTGTGTGCCTTGGCAGTCTCAG		GACTTGACGTCATCCC	CCTATCCCCTGTGTGCCTTGGCAGTCTCAGGACTTGACGTCATCCC
Bacteria_1185tcR		CCTATCCCCTGTGTGCCTTGGCAGTCTCAG		GATTTGACGTCATCCC	CCTATCCCCTGTGTGCCTTGGCAGTCTCAGGATTTGACGTCATCCC
