# Supplementary material for: Fungal-Bacterial Networks in the Populus Rhizobiome Are Impacted by Soil Properties and Host Genotype
Source: Front Microbiol. 2019 Mar 29;10:481. doi: 10.3389/fmicb.2019.00481 (PMC6450171; doi:10.3389/fmicb.2019.00481)
Supplement: Table S3 — Unique fungal operational taxonomic units (OTUs) recovered from uninoculated control plants. [file Table_3.xlsx]

## Sheet: Sheet1
Hybrid	Abundance	Individual Plants	UniqueOTUs	Taxonomy
	5	3	81	Phialocephala sp.	Eukaryota; Fungi; Ascomycota; Leotiomycetes; Helotiales; Vibrisseaceae; Phialocephala; Phialocephala_sp_M4
	4	2	87	Verticillium tenerum	Eukaryota; Fungi; Ascomycota; Sordariomycetes; Incertae_sedis; Plectosphaerellaceae; Verticillium; Verticillium_tenerum
	4	2	12	Cadophora sp.	Eukaryota; Fungi; Ascomycota; Leotiomycetes; Helotiales; Incertae_sedis; Cadophora; Cadophora_sp_E_7R119-4
	3	1	97	Atractiella	Eukaryota; Fungi; Incertae_sedis; Incertae_sedis; Incertae_sedis; Incertae_sedis; Incertae_sedis; uncultured_fungus
	2	1	114	Pyrenochaeta sp.	Eukaryota; Fungi; Ascomycota; Dothideomycetes; Pleosporales; Incertae_sedis; Pyrenochaeta; Pyrenochaeta_sp_ZLY-2010b
	2	1	107	Setophoma	Eukaryota; Fungi; Ascomycota; Incertae_sedis; Incertae_sedis; Incertae_sedis; Incertae_sedis; uncultured_Ascomycota
	1	1	55	Cadophora sp.	Eukaryota; Fungi; Ascomycota; Sordariomycetes; Diaporthales; Diaporthaceae; Phomopsis; Phomopsis_quercella
	1	1	82	Glomerella sp.	Eukaryota; Fungi; Ascomycota; Sordariomycetes; Incertae_sedis; Glomerellaceae; Glomerella; Glomerella_sp_MP3
D133	9	1	60	Ceratobasidium AG-B	Eukaryota; Fungi; Basidiomycota; Agaricomycetes; Cantharellales; Ceratobasidiaceae; Ceratobasidium; Ceratobasidium_sp_AG-B(o)
	7	1	53	Paraphoma sp.	Eukaryota; Fungi; Ascomycota; Dothideomycetes; Pleosporales; Incertae_sedis; Paraphoma; Paraphoma_chrysanthemicola
	5	2	8	Alternaria sp.	Eukaryota; Fungi; Incertae_sedis; Incertae_sedis; Incertae_sedis; Incertae_sedis; Incertae_sedis; uncultured_fungus
	4	1	86	Pyrenochaetopsis sp.	Eukaryota; Fungi; Ascomycota; Incertae_sedis; Incertae_sedis; Incertae_sedis; Incertae_sedis; uncultured_Ascomycota
	2	1	112	Heliotiales	Eukaryota; Fungi; Ascomycota; Leotiomycetes; Helotiales; Incertae_sedis; Incertae_sedis; uncultured_Helotiales
	1	1	57	Epicoccum nigrum	Eukaryota; Fungi; Ascomycota; Dothideomycetes; Pleosporales; Pleosporaceae; Epicoccum; Epicoccum_nigrum
	1	1	56	Fusarium sporotrichoides	Eukaryota; Fungi; Ascomycota; Sordariomycetes; Hypocreales; Nectriaceae; Fusarium; Fusarium_oxysporum
	1	1	68	Leptosphaeria sp.	Eukaryota; Fungi; Ascomycota; Dothideomycetes; Pleosporales; Leptosphaeriaceae; Leptosphaeria; Leptosphaeria_sp_GFI_123
D117	78	1	19	Ceratobasidium sp.	Eukaryota; Fungi; Basidiomycota; Agaricomycetes; Cantharellales; Ceratobasidiaceae; Ceratobasidium; Ceratobasidium_sp_R62
	13	2	49	Glomeraceae	Eukaryota; Fungi; Incertae_sedis; Incertae_sedis; Incertae_sedis; Incertae_sedis; Incertae_sedis; uncultured_soil_fungus
	10	1	58	Glomeraceae	Eukaryota; Fungi; Glomeromycota; Glomeromycetes; Glomerales; Glomeraceae; Glomus; uncultured_Glomus
	3	1	100	Entrophospora sp.	Eukaryota; Fungi; Glomeromycota; Glomeromycetes; Diversisporales; Acaulosporaceae; Entrophospora; Entrophospora_sp_shylm17
	3	1	105	No hit	Eukaryota; Fungi; Incertae_sedis; Incertae_sedis; Incertae_sedis; Incertae_sedis; Incertae_sedis; uncultured_fungus
	2	1	109	Glomaceae	Eukaryota; Fungi; Glomeromycota; Glomeromycetes; Glomerales; Glomeraceae; Glomus; uncultured_Glomus
	2	1	117	Diaporthales sp.	Eukaryota; Fungi; Ascomycota; Sordariomycetes; Diaporthales; Incertae_sedis; Incertae_sedis; Diaporthales_sp_E8520b
	1	1	43	Lophiostoma sp.	Eukaryota; Fungi; Incertae_sedis; Incertae_sedis; Incertae_sedis; Incertae_sedis; Incertae_sedis; uncultured_fungus
D110	7	1	93	Calonectria	Eukaryota; Fungi; Ascomycota; Sordariomycetes; Hypocreales; Nectriaceae; Calonectria; Calonectria_avesiculata
	5	1	83	No Hit	Eukaryota; Fungi; Incertae_sedis; Incertae_sedis; Incertae_sedis; Incertae_sedis; Incertae_sedis; uncultured_fungus
	3	1	101	Sordariomycete	Eukaryota; Fungi; Incertae_sedis; Incertae_sedis; Incertae_sedis; Incertae_sedis; Incertae_sedis; uncultured_fungus
	2	1	115	Paraglomus	Eukaryota; Fungi; Glomeromycota; Glomeromycetes; Paraglomerales; Paraglomeraceae; Paraglomus; Paraglomus_brasilianum
	2	1	111	Pleosporales	Eukaryota; Fungi; Ascomycota; Dothideomycetes; Pleosporales; Incertae_sedis; Incertae_sedis; Pleosporales_sp_E9404c
