# Supplementary material for: Fungal-Bacterial Networks in the Populus Rhizobiome Are Impacted by Soil Properties and Host Genotype
Source: Front Microbiol. 2019 Mar 29;10:481. doi: 10.3389/fmicb.2019.00481 (PMC6450171; doi:10.3389/fmicb.2019.00481)
Supplement: Table S4 — Degree of each operational taxonomic unit (OTU) in the Experiment 1 bipartite network, as well as the number of different genotypes the OTU is found in. [file Table_4.xlsx]

## Sheet: Table S4
Table S4: Degree of each OTU in the Experiment 1 bipartite network, as well as the number of different genotypes the OTU is found in.
OTU_ID	Degree	num_genotypes	taxonomy
16S_OTU_131	4	1	k__Bacteria; p__FCPU426; c__; o__; f__; g__; s__
16S_OTU_232	3	1	k__Bacteria; p__Bacteroidetes; c__[Saprospirae]; o__[Saprospirales]; f__Chitinophagaceae; g__; s__
ITS_OTU_112	2	1	k__Fungi;p__Ascomycota;c__Sordariomycetes;o__Hypocreales;f__Incertae sedis;g__Ilyonectria;s__Ilyonectria liriodendri
ITS_OTU_119	2	1	k__Fungi;p__Ascomycota;c__Sordariomycetes;o__Coniochaetales;f__Coniochaetaceae;g__Coniochaeta;s__Coniochaeta lignicola
ITS_OTU_102	2	1	k__Fungi;p__Ascomycota;c__Leotiomycetes;o__Helotiales;f__Dermateaceae;g__Phaeomollisia;s__Phaeomollisia piceae
ITS_OTU_101	2	1	k__Fungi;p__Basidiomycota;c__Microbotryomycetes;o__Sporidiobolales;f__Incertae sedis;g__Rhodotorula;s__Rhodotorula pinicola
ITS_OTU_72	2	1	k__Fungi;p__Ascomycota;c__Eurotiomycetes;o__Eurotiales;f__Trichocomaceae;g__Penicillium;s__Penicillium resedanum
ITS_OTU_58	2	1	k__Fungi;p__Ascomycota;c__Sordariomycetes;o__Hypocreales;f__Hypocreaceae;g__Acrostalagmus;s__Acrostalagmus luteoalbus
ITS_OTU_55	2	1	k__FungiPMI;p__Ascomycota;c__Dothideomycetes;o__Pleosporales;f__Pleosporaceae;g__unclassified;s__Pleosporaceae__PMI1399
ITS_OTU_35	2	1	k__Fungi;p__Ascomycota;c__Sordariomycetes;o__Incertae sedis;f__Incertae sedis;g__Phialemoniopsis;s__Phialemoniopsis ocularis
16S_OTU_291	2	1	k__Bacteria; p__Spirochaetes; c__Spirochaetes; o__Spirochaetales; f__Spirochaetaceae
16S_OTU_82	2	1	k__Bacteria; p__Bacteroidetes; c__Cytophagia; o__Cytophagales; f__Cytophagaceae
16S_OTU_282	2	1	k__Bacteria; p__Bacteroidetes; c__Cytophagia; o__Cytophagales; f__Cytophagaceae; g__; s__
16S_OTU_301	2	1	k__Bacteria; p__Actinobacteria; c__Actinobacteria; o__Actinomycetales; f__Nakamurellaceae; g__; s__
16S_OTU_242	2	1	k__Bacteria; p__Bacteroidetes; c__Flavobacteriia; o__Flavobacteriales; f__Flavobacteriaceae; g__Flavobacterium; s__
16S_OTU_233	2	1	k__Bacteria; p__Bacteroidetes; c__Flavobacteriia; o__Flavobacteriales; f__Flavobacteriaceae; g__Flavobacterium; s__
16S_OTU_48	2	1	k__Bacteria; p__Proteobacteria; c__Gammaproteobacteria; o__Xanthomonadales; f__Sinobacteraceae; g__Nevskia; s__
16S_OTU_277	2	1	k__Bacteria; p__Proteobacteria; c__Gammaproteobacteria; o__Alteromonadales; f__Alteromonadaceae; g__Cellvibrio; s__
16S_OTU_252	2	1	k__Bacteria; p__Proteobacteria; c__Betaproteobacteria; o__Burkholderiales; f__Comamonadaceae
16S_OTU_30	2	1	k__Bacteria; p__Spirochaetes; c__[Leptospirae]; o__[Leptospirales]; f__Leptospiraceae; g__Turneriella; s__
ITS_OTU_99	1	1	k__Fungi;p__Ascomycota;c__Sordariomycetes;o__Hypocreales;f__Nectriaceae;g__Nectria
ITS_OTU_98	1	1	k__FungiPMI;p__Ascomycota;c__Leotiomycetes;o__unclassified;f__unclassified;g__unclassified;s__Leotiomycetes_sp__PMI1496
ITS_OTU_97	1	1	k__FungiPMI;p__Ascomycota;c__Leotiomycetes;o__Helotiales;f__Helotiaceae;g__unclassified;s__Helotiaceae_sp__PMI1427
ITS_OTU_96	1	1	k__Fungi;p__Basidiomycota;c__Agaricomycetes;o__Agaricales;f__Strophariaceae
ITS_OTU_95	1	1	k__FungiPMI;p__Ascomycota;c__Sordariomycetes;o__unclassified;f__unclassified;g__unclassified;s__Sordariomycetes_sp__PMI527
ITS_OTU_94	1	1	k__FungiPMI;p__Ascomycota;c__Leotiomycetes;o__Helotiales;f__Helotiaceae;g__unclassified;s__Helotiaceae_sp__PMI1427
ITS_OTU_124	1	1	k__Fungi;p__Ascomycota;c__Dothideomycetes;o__Pleosporales;f__Cucurbitariaceae;g__Pyrenochaetopsis;s__Pyrenochaetopsis pratorum
ITS_OTU_120	1	1	k__Fungi;p__Ascomycota;c__Eurotiomycetes;o__Chaetothyriales;f__Herpotrichiellaceae;g__Rhinocladiella;s__Rhinocladiella similis
ITS_OTU_118	1	1	k__Fungi;p__Ascomycota;c__Sordariomycetes;o__Diaporthales
ITS_OTU_114	1	1	k__Fungi;p__Ascomycota;c__Sordariomycetes;o__Coniochaetales;f__Coniochaetaceae
ITS_OTU_110	1	1	k__FungiPMI;p__Ascomycota;c__Sordariomycetes;o__Hypocreales;f__Nectriaceae
ITS_OTU_108	1	1	k__Fungi;p__Ascomycota;c__Sordariomycetes
ITS_OTU_107	1	1	k__FungiPMI;p__Ascomycota;c__Dothideomycetes;o__Pleosporales;f__unclassified;g__unclassified;s__Pleosporales__PMI1067
ITS_OTU_103	1	1	k__Fungi;p__Ascomycota;c__Dothideomycetes;o__Pleosporales;f__unidentified;g__unidentified;s__Pleosporales sp
ITS_OTU_87	1	1	k__FungiPMI;p__Ascomycota;c__Dothideomycetes;o__Pleosporales;f__unclassified;g__unclassified;s__Pleosporales__PMI626
ITS_OTU_86	1	1	k__Fungi;p__Ascomycota;c__Dothideomycetes;o__Pleosporales;f__Incertae sedis;g__Setomelanomma;s__Setomelanomma holmii
ITS_OTU_83	1	1	k__Fungi;p__Ascomycota;c__Sordariomycetes
ITS_OTU_81	1	1	k__Fungi;p__Ascomycota;c__Sordariomycetes
ITS_OTU_78	1	1	k__Fungi;p__Ascomycota;c__Sordariomycetes
ITS_OTU_70	1	1	k__Fungi;p__Basidiomycota;c__Agaricomycetes;o__Cantharellales;f__Ceratobasidiaceae;g__Ceratobasidium
ITS_OTU_66	1	1	k__Fungi;p__Ascomycota;c__Eurotiomycetes;o__Eurotiales;f__Trichocomaceae;g__Penicillium
ITS_OTU_54	1	1	k__Fungi;p__Ascomycota;c__Sordariomycetes
ITS_OTU_30	1	1	k__Fungi;p__Basidiomycota;c__Agaricomycetes;o__Cantharellales;f__Ceratobasidiaceae
ITS_OTU_26	1	1	k__Fungi;p__Ascomycota;c__Sordariomycetes;o__Hypocreales;f__Nectriaceae;g__Mariannaea;s__Mariannaea superimposita
ITS_OTU_13	1	1	k__Fungi;p__Basidiomycota;c__Agaricomycetes;o__Cantharellales;f__Ceratobasidiaceae;g__Ceratobasidium;s__Ceratobasidium sp
16S_OTU_286	1	1	k__Bacteria; p__Planctomycetes; c__Planctomycetia; o__Gemmatales; f__Gemmataceae; g__; s__
16S_OTU_283	1	1	k__Bacteria; p__Proteobacteria; c__Deltaproteobacteria; o__MIZ46; f__; g__; s__
16S_OTU_278	1	1	k__Bacteria; p__Proteobacteria; c__Betaproteobacteria; o__Burkholderiales; f__Comamonadaceae
16S_OTU_276	1	1	k__Bacteria; p__Bacteroidetes; c__[Saprospirae]; o__[Saprospirales]; f__Chitinophagaceae
16S_OTU_259	1	1	k__Bacteria; p__Proteobacteria; c__Deltaproteobacteria; o__Myxococcales; f__Haliangiaceae; g__; s__
16S_OTU_245	1	1	k__Bacteria; p__Firmicutes; c__Bacilli; o__Bacillales; f__Alicyclobacillaceae
16S_OTU_209	1	1	k__Bacteria; p__Actinobacteria; c__Thermoleophilia; o__Solirubrobacterales; f__; g__; s__
16S_OTU_205	1	1	k__Bacteria; p__Bacteroidetes; c__[Saprospirae]; o__[Saprospirales]; f__Chitinophagaceae; g__; s__
16S_OTU_193	1	1	k__Bacteria; p__Actinobacteria; c__Actinobacteria; o__Actinomycetales; f__Nocardioidaceae; g__; s__
16S_OTU_185	1	1	k__Bacteria; p__Firmicutes; c__Bacilli; o__Bacillales; f__Paenibacillaceae; g__Paenibacillus; s__chondroitinus
16S_OTU_173	1	1	k__Bacteria; p__OD1; c__; o__; f__; g__; s__
16S_OTU_165	1	1	k__Bacteria; p__Firmicutes; c__Bacilli; o__Bacillales; f__Paenibacillaceae; g__Paenibacillus; s__
16S_OTU_161	1	1	k__Bacteria; p__Actinobacteria; c__Thermoleophilia; o__Gaiellales; f__; g__; s__
16S_OTU_155	1	1	k__Bacteria; p__Proteobacteria; c__Alphaproteobacteria; o__Sphingomonadales; f__Sphingomonadaceae; g__Sphingopyxis; s__
16S_OTU_119	1	1	k__Bacteria; p__Proteobacteria; c__Deltaproteobacteria; o__Myxococcales; f__; g__; s__
16S_OTU_107	1	1	k__Bacteria; p__Firmicutes; c__Bacilli; o__Bacillales; f__Bacillaceae
16S_OTU_90	1	1	k__Bacteria; p__Proteobacteria; c__Alphaproteobacteria; o__Caulobacterales; f__Caulobacteraceae; g__; s__
16S_OTU_70	1	1	k__Bacteria; p__Firmicutes; c__Bacilli; o__Bacillales; f__Alicyclobacillaceae
16S_OTU_289	1	1	k__Bacteria; p__Armatimonadetes; c__[Fimbriimonadia]; o__[Fimbriimonadales]; f__[Fimbriimonadaceae]
16S_OTU_280	1	1	k__Bacteria; p__Planctomycetes; c__Planctomycetia; o__Planctomycetales; f__Planctomycetaceae; g__Planctomyces; s__
16S_OTU_186	1	1	k__Bacteria; p__Bacteroidetes; c__Flavobacteriia; o__Flavobacteriales; f__Flavobacteriaceae; g__Flavobacterium; s__
16S_OTU_182	1	1	k__Bacteria; p__Proteobacteria; c__Alphaproteobacteria; o__Rhizobiales; f__Methylobacteriaceae; g__; s__
16S_OTU_132	1	1	k__Bacteria; p__Bacteroidetes; c__[Saprospirae]; o__[Saprospirales]; f__Chitinophagaceae; g__; s__
16S_OTU_92	1	1	k__Bacteria; p__Verrucomicrobia; c__[Pedosphaerae]; o__[Pedosphaerales]; f__; g__; s__
16S_OTU_254	1	1	k__Bacteria; p__Proteobacteria; c__Alphaproteobacteria; o__Rhodospirillales; f__Rhodospirillaceae; g__Azospirillum; s__
16S_OTU_117	1	1	k__Bacteria; p__Proteobacteria; c__Gammaproteobacteria; o__Legionellales; f__Coxiellaceae; g__; s__
16S_OTU_224	1	1	k__Bacteria; p__Chloroflexi; c__Ktedonobacteria; o__Ktedonobacterales; f__Ktedonobacteraceae; g__; s__
16S_OTU_213	6	2	k__Bacteria; p__Proteobacteria; c__Gammaproteobacteria; o__Xanthomonadales; f__Xanthomonadaceae; g__Luteibacter; s__rhizovicinus
16S_OTU_21	6	2	k__Bacteria; p__Proteobacteria; c__Betaproteobacteria; o__Burkholderiales; f__Burkholderiaceae; g__Salinispora
16S_OTU_255	6	2	k__Bacteria; p__Actinobacteria; c__Actinobacteria; o__Actinomycetales; f__Micromonosporaceae; g__Actinoplanes; s__
ITS_OTU_46	5	2	k__Fungi;p__Ascomycota;c__Leotiomycetes;o__Helotiales;f__Incertae sedis
ITS_OTU_32	5	2	k__Fungi;p__Ascomycota;c__Sordariomycetes;o__Incertae sedis;f__Plectosphaerellaceae;g__unidentified;s__Plectosphaerellaceae sp
16S_OTU_258	5	2	k__Bacteria; p__Planctomycetes; c__Planctomycetia; o__Gemmatales; f__Gemmataceae; g__Gemmata; s__
ITS_OTU_115	4	2	k__Fungi;p__Ascomycota;c__Sordariomycetes;o__Incertae sedis;f__Incertae sedis;g__Myrmecridium;s__Myrmecridium sp
ITS_OTU_75	4	2	k__FungiPMI;p__Basidiomycota;c__Tremellomycetes;o__Tremellales;f__Incertae_sedis;g__Cryptococcus;s__Cryptococcus_podzolicus__PMI787
ITS_OTU_59	4	2	k__Fungi;p__Ascomycota;c__Sordariomycetes;o__Glomerellales;f__Annulatascaceae;g__Conlarium;s__Conlarium duplumascospora
ITS_OTU_56	4	2	k__Fungi;p__Ascomycota;c__Leotiomycetes;o__Helotiales;c__Helotiaceae;__Melinomyces_PMI1477
ITS_OTU_34	4	2	k__FungiPMI;p__Ascomycota;c__Sordariomycetes;o__Hypocreales;f__Nectriaceae;g__unclassified;s__Nectriaceae__PMI1221
ITS_OTU_21	4	2	k__FungiPMI;p__Ascomycota;c__Leotiomycetes;o__Helotiales;f__Incertae_sedis;g__Cadophora;s__Cadophora_luteo-olivacea__PMI1442
16S_OTU_197	4	2	k__Bacteria; p__Proteobacteria; c__Deltaproteobacteria; o__Bdellovibrionales; f__Bdellovibrionaceae; g__Bdellovibrio; s__
16S_OTU_126	4	2	k__Bacteria; p__Verrucomicrobia; c__[Methylacidiphilae]; o__Methylacidiphilales; f__; g__; s__
16S_OTU_122	4	2	k__Bacteria; p__Bacteroidetes; c__[Saprospirae]; o__[Saprospirales]; f__Chitinophagaceae
16S_OTU_207	4	2	k__Bacteria; p__Proteobacteria; c__Gammaproteobacteria; o__Xanthomonadales; f__Xanthomonadaceae
16S_OTU_290	4	2	k__Bacteria; p__Proteobacteria; c__Gammaproteobacteria; o__Xanthomonadales; f__Sinobacteraceae; g__Steroidobacter; s__
16S_OTU_231	4	2	k__Bacteria; p__Bacteroidetes; c__[Saprospirae]; o__[Saprospirales]; f__Chitinophagaceae; g__; s__
ITS_OTU_121	3	2	k__Fungi;p__Ascomycota;c__Sordariomycetes
ITS_OTU_89	3	2	k__Fungi;p__Basidiomycota;c__Agaricomycetes;o__Trechisporales;f__unidentified;g__unidentified;s__Trechisporales sp
ITS_OTU_106	3	2	k__Fungi;p__Ascomycota;c__Dothideomycetes;o__Pleosporales;f__Cucurbitariaceae;g__Pyrenochaetopsis;s__Pyrenochaetopsis leptospora
ITS_OTU_73	3	2	k__Fungi;p__Ascomycota;c__Sordariomycetes;o__Chaetosphaeriales;f__Chaetosphaeriaceae;g__Chloridium;s__Chloridium sp
ITS_OTU_109	3	2	k__Fungi
ITS_OTU_65	3	2	k__Fungi;p__Ascomycota
ITS_OTU_42	3	2	k__Fungi;p__Ascomycota;c__Leotiomycetes;o__Helotiales
ITS_OTU_39	3	2	k__Fungi;p__Ascomycota;c__Dothideomycetes;o__Pleosporales;f__Incertae sedis;g__Setomelanomma;s__Setomelanomma holmii
ITS_OTU_33	3	2	k__Fungi;p__Ascomycota;c__Dothideomycetes;o__Pleosporales
ITS_OTU_20	3	2	k__Fungi;p__Basidiomycota;c__Agaricomycetes;o__Thelephorales;f__Thelephoraceae;g__unidentified;s__Thelephoraceae sp
16S_OTU_229	3	2	k__Bacteria; p__Bacteroidetes; c__[Saprospirae]; o__[Saprospirales]; f__Chitinophagaceae
16S_OTU_178	3	2	k__Bacteria; p__Cyanobacteria; c__4C0d-2; o__SM1D11; f__; g__; s__
16S_OTU_143	3	2	k__Bacteria; p__Proteobacteria; c__Alphaproteobacteria; o__BD7-3; f__; g__; s__
16S_OTU_38	3	2	k__Bacteria; p__Actinobacteria; c__Actinobacteria; o__Actinomycetales; f__Pseudonocardiaceae; g__Amycolatopsis; s__thermoflava
16S_OTU_22	3	2	k__Bacteria; p__Verrucomicrobia; c__[Pedosphaerae]; o__[Pedosphaerales]; f__auto67_4W; g__; s__
16S_OTU_269	3	2	k__Bacteria; p__Actinobacteria; c__Actinobacteria; o__Actinomycetales; f__Nocardiaceae; g__Rhodococcus; s__
16S_OTU_250	3	2	k__Bacteria; p__Actinobacteria; c__Actinobacteria; o__Actinomycetales; f__Geodermatophilaceae
16S_OTU_110	3	2	k__Bacteria; p__Proteobacteria; c__Gammaproteobacteria; o__Xanthomonadales; f__Sinobacteraceae; g__; s__
16S_OTU_20	3	2	k__Bacteria; p__Planctomycetes; c__Planctomycetia; o__Planctomycetales; f__Planctomycetaceae; g__Planctomyces; s__
16S_OTU_12	3	2	k__Bacteria; p__Proteobacteria; c__Betaproteobacteria; o__Rhodocyclales; f__Rhodocyclaceae
16S_OTU_65	3	2	k__Bacteria; p__Armatimonadetes; c__Armatimonadia; o__Armatimonadales; f__Armatimonadaceae; g__; s__
16S_OTU_261	3	2	k__Bacteria; p__Proteobacteria; c__Gammaproteobacteria; o__Xanthomonadales; f__Sinobacteraceae; g__; s__
16S_OTU_118	3	2	k__Bacteria; p__Proteobacteria; c__Betaproteobacteria; o__Burkholderiales; f__Oxalobacteraceae; g__Herminiimonas; s__
16S_OTU_243	3	2	k__Bacteria; p__Firmicutes; c__Bacilli; o__Bacillales; f__Staphylococcaceae; g__Staphylococcus
16S_OTU_208	3	2	k__Bacteria; p__Bacteroidetes; c__[Saprospirae]; o__[Saprospirales]; f__Chitinophagaceae; g__Filimonas; s__lacunae
ITS_OTU_113	2	2	k__Fungi;p__Ascomycota;c__Sordariomycetes
ITS_OTU_100	2	2	k__Fungi;p__Ascomycota;c__Sordariomycetes;o__Hypocreales;f__Incertae sedis;g__Ilyonectria;s__Ilyonectria liriodendri
ITS_OTU_123	2	2	k__FungiPMI;p__Ascomycota;c__Dothideomycetes;o__Pleosporales;f__unclassified;g__unclassified;s__Pleosporales__PMI194
ITS_OTU_85	2	2	k__FungiPMI;p__Ascomycota;c__Sordariomycetes;o__Hypocreales;f__Nectriaceae;g__Fusarium;s__Fusarium_sp__PMI800
ITS_OTU_79	2	2	k__FungiPMI;p__Ascomycota;c__Leotiomycetes;o__Helotiales;f__Helotiaceae;g__unclassified;s__Helotiaceae__PMI350
ITS_OTU_71	2	2	k__FungiPMI;p__Ascomycota;c__Dothideomycetes;o__Pleosporales;f__unclassified;g__unclassified
ITS_OTU_92	2	2	k__Fungi;p__Glomeromycota;c__Glomeromycetes;o__Glomerales;f__Glomeraceae;g__Rhizophagus;s__Rhizophagus sp
ITS_OTU_67	2	2	k__Fungi;p__Ascomycota;c__Sordariomycetes;o__Hypocreales;f__Nectriaceae;g__Gibberella;s__Gibberella intricans
ITS_OTU_63	2	2	k__Fungi;p__Ascomycota;c__Dothideomycetes;o__Pleosporales;f__Leptosphaeriaceae
ITS_OTU_57	2	2	k__Fungi;p__Ascomycota;c__Sordariomycetes;o__Incertae sedis;f__Plectosphaerellaceae
ITS_OTU_47	2	2	k__FungiPMI;p__Ascomycota;c__Dothideomycetes;o__Pleosporales;f__unclassified;g__unclassified;s__Pleosporales__PMI628
16S_OTU_238	2	2	k__Bacteria; p__Actinobacteria; c__Actinobacteria; o__Actinomycetales; f__Nocardiaceae; g__Rhodococcus; s__fascians
16S_OTU_206	2	2	k__Bacteria; p__Actinobacteria; c__Actinobacteria; o__Actinomycetales; f__Actinosynnemataceae
16S_OTU_194	2	2	k__Bacteria; p__Proteobacteria; c__Alphaproteobacteria; o__Rhizobiales; f__Hyphomicrobiaceae; g__Devosia; s__
16S_OTU_177	2	2	k__Bacteria; p__Firmicutes; c__Bacilli; o__Bacillales; f__Bacillaceae; g__Bacillus; s__firmus
16S_OTU_168	2	2	k__Bacteria; p__Bacteroidetes; c__Flavobacteriia; o__Flavobacteriales; f__Cryomorphaceae; g__Fluviicola; s__
16S_OTU_128	2	2	k__Bacteria; p__Bacteroidetes; c__Cytophagia; o__Cytophagales; f__Cytophagaceae; g__; s__
16S_OTU_127	2	2	k__Bacteria; p__Proteobacteria; c__Alphaproteobacteria; o__Rickettsiales; f__; g__; s__
16S_OTU_86	2	2	k__Bacteria; p__OD1; c__SM2F11; o__; f__; g__; s__
16S_OTU_23	2	2	k__Bacteria; p__Bacteroidetes; c__Cytophagia; o__Cytophagales; f__Cytophagaceae; g__Cytophaga; s__
16S_OTU_256	2	2	k__Bacteria; p__OD1; c__ZB2; o__; f__; g__; s__
16S_OTU_253	2	2	k__Bacteria; p__Proteobacteria; c__Alphaproteobacteria; o__Sphingomonadales; f__Sphingomonadaceae
16S_OTU_235	2	2	k__Bacteria; p__Firmicutes; c__Bacilli; o__Bacillales; f__Paenibacillaceae; g__Paenibacillus; s__
16S_OTU_222	2	2	k__Bacteria; p__Elusimicrobia; c__Elusimicrobia; o__Elusimicrobiales; f__; g__; s__
16S_OTU_201	2	2	k__Bacteria; p__Proteobacteria; c__Betaproteobacteria; o__Burkholderiales; f__Alcaligenaceae
16S_OTU_190	2	2	k__Bacteria; p__Bacteroidetes; c__Sphingobacteriia; o__Sphingobacteriales; f__Sphingobacteriaceae
16S_OTU_172	2	2	k__Bacteria; p__Proteobacteria; c__Gammaproteobacteria; o__Xanthomonadales; f__Sinobacteraceae
16S_OTU_163	2	2	k__Bacteria; p__Acidobacteria; c__Acidobacteriia; o__Acidobacteriales; f__Koribacteraceae; g__; s__
16S_OTU_295	2	2	k__Bacteria; p__Acidobacteria; c__Acidobacteriia; o__Acidobacteriales; f__Koribacteraceae; g__; s__
16S_OTU_274	2	2	k__Bacteria; p__Proteobacteria; c__Alphaproteobacteria; o__Rhizobiales; f__Bradyrhizobiaceae; g__Balneimonas; s__
16S_OTU_284	2	2	k__Bacteria; p__Proteobacteria; c__Alphaproteobacteria; o__Rhizobiales; f__Hyphomicrobiaceae; g__Rhodoplanes; s__
16S_OTU_124	2	2	k__Bacteria; p__Proteobacteria; c__Gammaproteobacteria; o__Legionellales; f__; g__; s__
16S_OTU_299	2	2	k__Bacteria; p__Bacteroidetes; c__[Saprospirae]; o__[Saprospirales]; f__Chitinophagaceae
16S_OTU_96	2	2	k__Bacteria; p__Actinobacteria; c__Thermoleophilia; o__Gaiellales; f__; g__; s__
16S_OTU_66	2	2	k__Bacteria; p__Acidobacteria; c__Acidobacteriia; o__Acidobacteriales; f__Acidobacteriaceae; g__; s__
16S_OTU_63	2	2	k__Bacteria; p__Bacteroidetes; c__Sphingobacteriia; o__Sphingobacteriales; f__Sphingobacteriaceae; g__Pedobacter; s__
16S_OTU_62	2	2	k__Bacteria; p__Proteobacteria; c__Gammaproteobacteria; o__Legionellales; f__Coxiellaceae; g__; s__
16S_OTU_285	2	2	k__Bacteria; p__Proteobacteria; c__Alphaproteobacteria; o__Rhodospirillales; f__Rhodospirillaceae; g__Telmatospirillum; s__
16S_OTU_288	2	2	k__Bacteria; p__Proteobacteria; c__Alphaproteobacteria; o__Rhodobacterales; f__Hyphomonadaceae; g__; s__
16S_OTU_187	2	2	k__Bacteria; p__Proteobacteria; c__Alphaproteobacteria; o__Ellin329; f__; g__; s__
16S_OTU_179	2	2	k__Bacteria; p__Acidobacteria; c__Acidobacteriia; o__Acidobacteriales; f__Acidobacteriaceae; g__; s__
16S_OTU_200	2	2	k__Bacteria; p__Planctomycetes; c__vadinHA49; o__DH61; f__; g__; s__
16S_OTU_115	2	2	k__Bacteria; p__Proteobacteria; c__Alphaproteobacteria; o__; f__; g__; s__
16S_OTU_294	2	2	k__Bacteria; p__Bacteroidetes; c__[Saprospirae]; o__[Saprospirales]; f__Chitinophagaceae; g__; s__
16S_OTU_72	2	2	k__Bacteria; p__Actinobacteria; c__Thermoleophilia; o__Solirubrobacterales; f__Conexibacteraceae; g__Conexibacter; s__
16S_OTU_271	2	2	k__Bacteria; p__Bacteroidetes; c__Flavobacteriia; o__Flavobacteriales; f__Flavobacteriaceae; g__Flavobacterium; s__
16S_OTU_279	2	2	k__Bacteria; p__Proteobacteria; c__Gammaproteobacteria; o__Xanthomonadales; f__Xanthomonadaceae; g__Dokdonella; s__
16S_OTU_248	2	2	k__Bacteria; p__Proteobacteria; c__Betaproteobacteria; o__Burkholderiales; f__Oxalobacteraceae
16S_OTU_300	9	3	k__Bacteria; p__Proteobacteria; c__Alphaproteobacteria; o__Rhizobiales; f__Hyphomicrobiaceae; g__Rhodoplanes; s__
ITS_OTU_29	8	3	k__Fungi;p__Ascomycota;c__Dothideomycetes;o__Pleosporales;f__Incertae sedis
16S_OTU_84	8	3	k__Bacteria; p__Actinobacteria; c__Actinobacteria; o__Actinomycetales; f__Micromonosporaceae; g__; s__
16S_OTU_97	8	3	k__Bacteria; p__FCPU426; c__; o__; f__; g__; s__
ITS_OTU_10	7	3	k__Fungi;p__Basidiomycota;c__Agaricomycetes;o__Cantharellales;f__Ceratobasidiaceae;g__Rhizoctonia;s__Rhizoctonia sp
16S_OTU_215	7	3	k__Bacteria; p__Verrucomicrobia; c__[Spartobacteria]; o__[Chthoniobacterales]; f__[Chthoniobacteraceae]; g__Chthoniobacter; s__
16S_OTU_145	7	3	k__Bacteria; p__Proteobacteria; c__Alphaproteobacteria; o__Caulobacterales; f__Caulobacteraceae; g__Phenylobacterium; s__
16S_OTU_246	7	3	k__Bacteria; p__Actinobacteria; c__Actinobacteria; o__Actinomycetales; f__Nocardioidaceae; g__Nocardioides; s__
16S_OTU_237	7	3	k__Bacteria; p__Verrucomicrobia; c__Opitutae; o__Opitutales; f__Opitutaceae; g__; s__
16S_OTU_109	7	3	k__Bacteria; p__Verrucomicrobia; c__Opitutae; o__Opitutales; f__Opitutaceae; g__; s__
16S_OTU_297	7	3	k__Bacteria; p__Bacteroidetes; c__Cytophagia; o__Cytophagales; f__Cytophagaceae; g__; s__
16S_OTU_166	7	3	k__Bacteria; p__Actinobacteria; c__Actinobacteria; o__Actinomycetales; f__Nocardioidaceae; g__Nocardioides; s__
ITS_OTU_27	6	3	k__Fungi;p__Ascomycota
16S_OTU_68	6	3	k__Bacteria; p__Proteobacteria; c__Betaproteobacteria; o__Burkholderiales; f__Oxalobacteraceae; g__Cupriavidus; s__
16S_OTU_111	6	3	k__Bacteria; p__Actinobacteria; c__Actinobacteria; o__Actinomycetales; f__Pseudonocardiaceae; g__Amycolatopsis; s__
16S_OTU_249	6	3	k__Bacteria; p__Proteobacteria; c__Alphaproteobacteria; o__Ellin329; f__; g__; s__
16S_OTU_54	6	3	k__Bacteria; p__Firmicutes; c__Bacilli; o__Bacillales; f__Paenibacillaceae; g__Paenibacillus
ITS_OTU_17	5	3	k__Fungi;p__Basidiomycota;c__Atractiellomycetes;o__Atractiellales;f__unidentified;g__unidentified;s__Atractiellales sp
16S_OTU_262	5	3	k__Bacteria; p__Proteobacteria; c__Gammaproteobacteria; o__Legionellales; f__Coxiellaceae; g__; s__
16S_OTU_216	5	3	k__Bacteria; p__Bacteroidetes; c__Cytophagia; o__Cytophagales; f__Cytophagaceae; g__; s__
16S_OTU_272	5	3	k__Bacteria; p__Proteobacteria; c__Alphaproteobacteria; o__Rhodospirillales; f__Rhodospirillaceae; g__; s__
16S_OTU_236	5	3	k__Bacteria; p__Verrucomicrobia; c__[Pedosphaerae]; o__[Pedosphaerales]; f__; g__; s__
16S_OTU_175	5	3	k__Bacteria; p__Proteobacteria; c__Alphaproteobacteria; o__Rhizobiales; f__Methylocystaceae; g__; s__
16S_OTU_156	5	3	k__Bacteria; p__Proteobacteria; c__Gammaproteobacteria; o__Xanthomonadales; f__Sinobacteraceae
16S_OTU_268	5	3	k__Bacteria; p__Acidobacteria; c__Acidobacteriia; o__Acidobacteriales; f__Acidobacteriaceae; g__; s__
16S_OTU_104	5	3	k__Bacteria; p__Actinobacteria; c__Actinobacteria; o__Actinomycetales; f__Promicromonosporaceae; g__Cellulosimicrobium; s__
16S_OTU_35	5	3	k__Bacteria; p__Proteobacteria; c__Alphaproteobacteria; o__Rhizobiales; f__; g__; s__
16S_OTU_192	5	3	k__Bacteria; p__Actinobacteria; c__Actinobacteria; o__Actinomycetales; f__Williamsiaceae; g__Williamsia
16S_OTU_51	5	3	k__Bacteria; p__Bacteroidetes; c__Sphingobacteriia; o__Sphingobacteriales; f__Sphingobacteriaceae; g__; s__
16S_OTU_39	5	3	k__Bacteria; p__Proteobacteria; c__Alphaproteobacteria; o__Rhizobiales; f__Phyllobacteriaceae; g__Aminobacter; s__
16S_OTU_116	5	3	k__Bacteria; p__Bacteroidetes; c__Cytophagia; o__Cytophagales; f__Cytophagaceae; g__; s__
ITS_OTU_45	4	3	k__FungiPMI;p__Ascomycota;c__Leotiomycetes;o__unclassified;f__unclassified;g__unclassified;s__Leotiomycetes_sp__PMI1496
ITS_OTU_52	4	3	k__FungiPMI;p__Ascomycota;c__Sordariomycetes;o__Sordariales;f__unclassified;g__unclassified;s__Sordariales__PMI43
ITS_OTU_37	4	3	k__FungiPMI;p__Ascomycota;c__Dothideomycetes;o__Pleosporales;f__Pleosporaceae;g__unclassified;s__Pleosporaceae__PMI1399
ITS_OTU_31	4	3	k__Fungi;p__Ascomycota;c__Sordariomycetes;o__Coniochaetales;f__Coniochaetaceae;g__Lecythophora;s__Lecythophora fasciculata
ITS_OTU_19	4	3	k__FungiPMI;p__Ascomycota;c__Sordariomycetes;o__Hypocreales;f__Nectriaceae;g__Fusarium;s__Fusarium_pseudensiforme__PMI652
16S_OTU_214	4	3	k__Bacteria; p__Bacteroidetes; c__[Saprospirae]; o__[Saprospirales]; f__Chitinophagaceae; g__Sediminibacterium; s__
16S_OTU_167	4	3	k__Bacteria; p__Firmicutes; c__Bacilli; o__Bacillales; f__Alicyclobacillaceae; g__Alicyclobacillus
16S_OTU_42	4	3	k__Bacteria; p__Bacteroidetes; c__[Saprospirae]; o__[Saprospirales]; f__Chitinophagaceae; g__; s__
16S_OTU_158	4	3	k__Bacteria; p__Proteobacteria; c__Alphaproteobacteria; o__Sphingomonadales; f__Sphingomonadaceae
16S_OTU_267	4	3	k__Bacteria; p__Actinobacteria; c__Actinobacteria; o__Actinomycetales; f__Sporichthyaceae; g__Sporichthya; s__
16S_OTU_176	4	3	k__Bacteria; p__Verrucomicrobia; c__[Pedosphaerae]; o__[Pedosphaerales]; f__auto67_4W; g__; s__
16S_OTU_105	4	3	k__Bacteria; p__Bacteroidetes; c__[Saprospirae]; o__[Saprospirales]; f__Chitinophagaceae
16S_OTU_69	4	3	k__Bacteria; p__Proteobacteria; c__Alphaproteobacteria; o__Rhodospirillales; f__Acetobacteraceae; g__; s__
16S_OTU_64	4	3	k__Bacteria; p__Acidobacteria; c__Acidobacteriia; o__Acidobacteriales; f__Acidobacteriaceae; g__Edaphobacter
16S_OTU_55	4	3	k__Bacteria; p__Cyanobacteria; c__4C0d-2; o__MLE1-12; f__; g__; s__
16S_OTU_148	4	3	k__Bacteria; p__Proteobacteria; c__Gammaproteobacteria; o__Xanthomonadales; f__Sinobacteraceae; g__; s__
16S_OTU_210	4	3	k__Bacteria; p__Proteobacteria; c__Alphaproteobacteria; o__Sphingomonadales; f__Sphingomonadaceae
16S_OTU_150	4	3	k__Bacteria; p__Proteobacteria; c__Deltaproteobacteria; o__MIZ46; f__; g__; s__
ITS_OTU_82	3	3	k__Fungi;p__Ascomycota;c__Eurotiomycetes;o__Eurotiales;f__Trichocomaceae;g__Paecilomyces;s__Paecilomyces marquandii
ITS_OTU_111	3	3	k__Fungi;p__Ascomycota;c__Leotiomycetes;o__Incertae sedis;f__Incertae sedis;g__Leohumicola;s__Leohumicola sp
ITS_OTU_105	3	3	k__Fungi;p__Ascomycota;c__Eurotiomycetes;o__Chaetothyriales;f__Herpotrichiellaceae;g__Exophiala;s__Exophiala xenobiotica
ITS_OTU_68	3	3	k__Fungi;p__Ascomycota
ITS_OTU_74	3	3	k__Fungi;p__Ascomycota;c__Sordariomycetes
ITS_OTU_50	3	3	k__Fungi;p__Ascomycota;c__Sordariomycetes;o__Xylariales
ITS_OTU_28	3	3	k__Fungi;p__Ascomycota;c__Sordariomycetes;o__Xylariales
ITS_OTU_22	3	3	k__Fungi;p__Basidiomycota;c__Agaricomycetes;o__Agaricales;f__Strophariaceae;g__Hebeloma
16S_OTU_195	3	3	k__Bacteria; p__Bacteroidetes; c__Cytophagia; o__Cytophagales; f__Cytophagaceae; g__Dyadobacter; s__
16S_OTU_95	3	3	k__Bacteria; p__Proteobacteria; c__Alphaproteobacteria; o__Rhizobiales; f__Hyphomicrobiaceae; g__Rhodoplanes; s__
16S_OTU_191	3	3	k__Bacteria; p__Proteobacteria; c__Betaproteobacteria; o__Burkholderiales; f__Oxalobacteraceae
16S_OTU_171	3	3	k__Bacteria; p__Acidobacteria; c__Acidobacteriia; o__Acidobacteriales; f__Acidobacteriaceae; g__; s__
16S_OTU_144	3	3	k__Bacteria; p__Acidobacteria; c__DA052; o__Ellin6513; f__; g__; s__
16S_OTU_184	3	3	k__Bacteria; p__Planctomycetes; c__Planctomycetia; o__Gemmatales; f__Gemmataceae; g__Gemmata; s__
16S_OTU_13	3	3	k__Bacteria; p__Bacteroidetes; c__Cytophagia; o__Cytophagales; f__Cytophagaceae; g__Sporocytophaga; s__
16S_OTU_189	3	3	k__Bacteria; p__Planctomycetes; c__Planctomycetia; o__Planctomycetales; f__Planctomycetaceae; g__Planctomyces; s__
16S_OTU_24	3	3	k__Bacteria; p__Bacteroidetes; c__[Saprospirae]; o__[Saprospirales]; f__Chitinophagaceae; g__Niabella; s__
16S_OTU_202	3	3	k__Bacteria; p__Proteobacteria; c__Alphaproteobacteria; o__Sphingomonadales; f__Sphingomonadaceae
ITS_OTU_4	26	4	k__Fungi;p__Ascomycota;c__Sordariomycetes;o__Hypocreales;f__Nectriaceae;g__Fusarium;s__Fusarium acutatum
ITS_OTU_3	24	4	k__Fungi;p__Ascomycota;c__Eurotiomycetes;o__Chaetothyriales
16S_OTU_80	24	4	k__Bacteria; p__Proteobacteria; c__Gammaproteobacteria; o__Xanthomonadales; f__Sinobacteraceae; g__; s__
16S_OTU_99	23	4	k__Bacteria; p__Actinobacteria; c__Actinobacteria; o__Actinomycetales; f__Micromonosporaceae; g__; s__
ITS_OTU_2	23	4	k__Fungi;p__Ascomycota;c__Sordariomycetes;o__Hypocreales
16S_OTU_93	22	4	k__Bacteria; p__Actinobacteria; c__Actinobacteria; o__Actinomycetales; f__Micromonosporaceae; g__; s__
16S_OTU_88	21	4	k__Bacteria; p__Proteobacteria; c__Alphaproteobacteria; o__Rhodospirillales; f__Rhodospirillaceae; g__Telmatospirillum; s__
16S_OTU_137	19	4	k__Bacteria; p__Bacteroidetes; c__[Saprospirae]; o__[Saprospirales]; f__Chitinophagaceae
16S_OTU_79	19	4	k__Bacteria; p__Armatimonadetes; c__Armatimonadia; o__FW68; f__; g__; s__
16S_OTU_77	19	4	k__Bacteria; p__Actinobacteria; c__Actinobacteria; o__Actinomycetales; f__Actinospicaceae; g__; s__
16S_OTU_106	17	4	k__Bacteria; p__Bacteroidetes; c__[Saprospirae]; o__[Saprospirales]; f__Chitinophagaceae
16S_OTU_75	17	4	k__Bacteria; p__Actinobacteria; c__Actinobacteria; o__Actinomycetales; f__Actinospicaceae; g__; s__
16S_OTU_4	16	4	k__Bacteria; p__Bacteroidetes; c__[Saprospirae]; o__[Saprospirales]; f__Chitinophagaceae; g__Flavisolibacter; s__
16S_OTU_112	16	4	k__Bacteria; p__Bacteroidetes; c__[Saprospirae]; o__[Saprospirales]; f__Chitinophagaceae; g__Niastella; s__
16S_OTU_113	16	4	k__Bacteria; p__Bacteroidetes; c__[Saprospirae]; o__[Saprospirales]; f__Chitinophagaceae; g__Chitinophaga; s__
16S_OTU_251	14	4	k__Bacteria; p__Proteobacteria; c__Betaproteobacteria; o__Burkholderiales; f__Alcaligenaceae; g__Achromobacter; s__
16S_OTU_138	14	4	k__Bacteria; p__Proteobacteria; c__Betaproteobacteria; o__Burkholderiales; f__Oxalobacteraceae
16S_OTU_292	13	4	k__Bacteria; p__Bacteroidetes; c__Flavobacteriia; o__Flavobacteriales; f__Flavobacteriaceae; g__Flavobacterium; s__succinicans
ITS_OTU_18	13	4	k__Fungi;p__Ascomycota;c__Dothideomycetes;o__Pleosporales;f__Incertae sedis;g__Phoma
16S_OTU_198	13	4	k__Bacteria; p__Proteobacteria; c__Alphaproteobacteria; o__Ellin329; f__; g__; s__
16S_OTU_18	13	4	k__Bacteria; p__Proteobacteria; c__Betaproteobacteria; o__Burkholderiales; f__Comamonadaceae
16S_OTU_142	13	4	k__Bacteria; p__Proteobacteria; c__Alphaproteobacteria; o__Caulobacterales; f__Caulobacteraceae; g__Asticcacaulis; s__
ITS_OTU_11	12	4	k__Fungi;p__Basidiomycota;c__Agaricomycetes;o__Agaricales;f__Inocybaceae;g__Inocybe;s__Inocybe curvipes
16S_OTU_102	12	4	k__Bacteria; p__Bacteroidetes; c__Sphingobacteriia; o__Sphingobacteriales; f__Sphingobacteriaceae; g__; s__
16S_OTU_162	12	4	k__Bacteria; p__Proteobacteria; c__Alphaproteobacteria; o__Rhizobiales; f__Xanthobacteraceae; g__Labrys; s__
16S_OTU_149	12	4	k__Bacteria; p__Proteobacteria; c__Alphaproteobacteria; o__Rickettsiales; f__; g__; s__
16S_OTU_130	12	4	k__Bacteria; p__Actinobacteria; c__Actinobacteria; o__Actinomycetales; f__Micromonosporaceae
16S_OTU_266	11	4	k__Bacteria; p__Proteobacteria; c__Betaproteobacteria; o__Burkholderiales; f__Burkholderiaceae; g__Burkholderia; s__
16S_OTU_89	11	4	k__Bacteria; p__Spirochaetes; c__Spirochaetes; o__Spirochaetales; f__Spirochaetaceae; g__Spirochaeta; s__aurantia
ITS_OTU_44	10	4	k__Fungi;p__Ascomycota;c__Eurotiomycetes;o__Chaetothyriales;f__Herpotrichiellaceae;g__Exophiala;s__Exophiala equina
ITS_OTU_25	10	4	k__FungiPMI;p__Ascomycota;c__Sordariomycetes;o__Hypocreales;f__Nectriaceae;g__Ilyonectria_PMI874
16S_OTU_26	10	4	k__Bacteria; p__Proteobacteria; c__Gammaproteobacteria; o__Pseudomonadales; f__Pseudomonadaceae; g__Pseudomonas; s__veronii
16S_OTU_157	10	4	k__Bacteria; p__Proteobacteria; c__Alphaproteobacteria; o__Rhizobiales; f__Hyphomicrobiaceae; g__Rhodoplanes; s__
16S_OTU_226	10	4	k__Bacteria; p__Bacteroidetes; c__[Saprospirae]; o__[Saprospirales]; f__Chitinophagaceae
16S_OTU_57	10	4	k__Bacteria; p__Proteobacteria; c__Alphaproteobacteria; o__Rhizobiales; f__Rhizobiaceae; g__Agrobacterium; s__
ITS_OTU_8	9	4	k__FungiPMI;p__Ascomycota;c__Dothideomycetes;o__Pleosporales;f__unclassified;g__unclassified;s__Pleosporales__PMI117
16S_OTU_275	9	4	k__Bacteria; p__Proteobacteria; c__Alphaproteobacteria; o__Sphingomonadales; f__Sphingomonadaceae; g__Novosphingobium; s__
16S_OTU_270	9	4	k__Bacteria; p__Bacteroidetes; c__[Saprospirae]; o__[Saprospirales]; f__Chitinophagaceae
16S_OTU_164	9	4	k__Bacteria; p__Proteobacteria; c__Alphaproteobacteria; o__Rhizobiales; f__Hyphomicrobiaceae; g__Devosia; s__
ITS_OTU_41	8	4	k__FungiPMI;p__Ascomycota;c__Leotiomycetes;o__Helotiales;f__Helotiaceae;g__Leptodontidium;s__Leptodontidium_sp__PMI1538
ITS_OTU_23	8	4	k__Fungi;p__Ascomycota;c__Sordariomycetes;o__Hypocreales;f__Bionectriaceae;g__Clonostachys;s__Clonostachys rosea f. catenulata
16S_OTU_67	8	4	k__Bacteria; p__Bacteroidetes; c__[Saprospirae]; o__[Saprospirales]; f__Chitinophagaceae
16S_OTU_220	8	4	k__Bacteria; p__Proteobacteria; c__Alphaproteobacteria; o__Rhizobiales; f__Methylocystaceae; g__; s__
16S_OTU_94	8	4	k__Bacteria; p__Verrucomicrobia; c__[Pedosphaerae]; o__[Pedosphaerales]; f__auto67_4W; g__; s__
16S_OTU_151	8	4	k__Bacteria; p__Proteobacteria; c__Alphaproteobacteria; o__Sphingomonadales; f__Sphingomonadaceae; g__Sphingomonas; s__wittichii
16S_OTU_223	8	4	k__Bacteria; p__Proteobacteria; c__Alphaproteobacteria; o__Rhizobiales; f__Hyphomicrobiaceae; g__Rhodoplanes; s__
16S_OTU_98	8	4	k__Bacteria; p__Verrucomicrobia; c__[Pedosphaerae]; o__[Pedosphaerales]; f__auto67_4W; g__; s__
16S_OTU_1	7	4	k__Bacteria; p__Bacteroidetes; c__Flavobacteriia; o__Flavobacteriales; f__Flavobacteriaceae; g__Flavobacterium; s__succinicans
ITS_OTU_48	7	4	k__Fungi;p__Basidiomycota;c__Agaricomycetes;o__Agaricales;f__Niaceae;g__Flagelloscypha;s__Flagelloscypha minutissima
ITS_OTU_24	7	4	k__Fungi;p__Ascomycota;c__Sordariomycetes;o__Hypocreales;f__Incertae sedis;g__Acremonium;s__Acremonium nepalense
16S_OTU_108	7	4	k__Bacteria; p__Armatimonadetes; c__Armatimonadia; o__Armatimonadales; f__Armatimonadaceae; g__; s__
16S_OTU_87	7	4	k__Bacteria; p__Proteobacteria; c__Deltaproteobacteria; o__MIZ46; f__; g__; s__
16S_OTU_230	7	4	k__Bacteria; p__Proteobacteria; c__Alphaproteobacteria; o__Rhodospirillales; f__Rhodospirillaceae; g__; s__
16S_OTU_183	7	4	k__Bacteria; p__Bacteroidetes; c__Flavobacteriia; o__Flavobacteriales; f__[Weeksellaceae]; g__Chryseobacterium; s__
ITS_OTU_62	6	4	k__Fungi;p__Ascomycota
ITS_OTU_12	6	4	k__FungiPMI;p__Ascomycota;c__Dothideomycetes;o__Pleosporales;f__unclassified;g__unclassified;s__Pleosporales__PMI194
16S_OTU_227	6	4	k__Bacteria; p__Verrucomicrobia; c__[Methylacidiphilae]; o__Methylacidiphilales; f__; g__; s__
16S_OTU_180	6	4	k__Bacteria; p__Proteobacteria; c__Alphaproteobacteria; o__Sphingomonadales; f__Sphingomonadaceae; g__Sphingobium; s__
16S_OTU_139	6	4	k__Bacteria; p__Chloroflexi; c__Ktedonobacteria; o__Ktedonobacterales; f__Ktedonobacteraceae; g__; s__
16S_OTU_120	6	4	k__Bacteria; p__Proteobacteria; c__Alphaproteobacteria; o__Rhizobiales; f__Hyphomicrobiaceae; g__Hyphomicrobium; s__
16S_OTU_196	6	4	k__Bacteria; p__Actinobacteria; c__Actinobacteria; o__Actinomycetales; f__Pseudonocardiaceae; g__Pseudonocardia; s__
16S_OTU_43	6	4	k__Bacteria; p__Planctomycetes; c__Planctomycetia; o__Planctomycetales; f__Planctomycetaceae; g__Planctomyces; s__
16S_OTU_10	6	4	k__Bacteria; p__Acidobacteria; c__Solibacteres; o__Solibacterales; f__; g__; s__
16S_OTU_203	6	4	k__Bacteria; p__Proteobacteria; c__Gammaproteobacteria; o__Xanthomonadales; f__Xanthomonadaceae; g__Pseudoxanthomonas
ITS_OTU_69	5	4	k__FungiPMI;p__Ascomycota;c__Sordariomycetes;o__Hypocreales;f__Nectriaceae;g__Fusarium;s__Fusarium_sp__PMI166
ITS_OTU_49	5	4	k__FungiPMI;p__Ascomycota;c__Dothideomycetes;o__Pleosporales;f__Pleosporaceae;g__unclassified;s__Pleosporaceae__PMI1399
ITS_OTU_36	5	4	k__Fungi;p__Ascomycota;c__Sordariomycetes;o__Hypocreales;f__Nectriaceae;g__Calonectria;s__Calonectria chinensis
ITS_OTU_6	5	4	k__Fungi;p__Ascomycota;c__Pezizomycetes;o__Pezizales;f__Pezizaceae;g__Peziza
16S_OTU_188	5	4	k__Bacteria; p__Proteobacteria; c__Alphaproteobacteria; o__Rhizobiales; f__Methylobacteriaceae; g__Methylobacterium; s__
16S_OTU_125	5	4	k__Bacteria; p__Verrucomicrobia; c__[Spartobacteria]; o__[Chthoniobacterales]; f__[Chthoniobacteraceae]; g__; s__
16S_OTU_81	5	4	k__Bacteria; p__Bacteroidetes; c__[Saprospirae]; o__[Saprospirales]; f__Chitinophagaceae
16S_OTU_174	5	4	k__Bacteria; p__Verrucomicrobia; c__[Spartobacteria]; o__[Chthoniobacterales]; f__[Chthoniobacteraceae]; g__Chthoniobacter; s__
16S_OTU_33	5	4	k__Bacteria; p__Verrucomicrobia; c__Verrucomicrobiae; o__Verrucomicrobiales; f__Verrucomicrobiaceae; g__Prosthecobacter; s__
16S_OTU_211	5	4	k__Bacteria; p__Actinobacteria; c__Actinobacteria; o__Actinomycetales; f__Mycobacteriaceae; g__Mycobacterium; s__celatum
16S_OTU_7	5	4	k__Bacteria; p__Bacteroidetes; c__[Saprospirae]; o__[Saprospirales]; f__Chitinophagaceae
16S_OTU_218	4	4	k__Bacteria; p__Bacteroidetes; c__[Saprospirae]; o__[Saprospirales]; f__Chitinophagaceae; g__; s__
16S_OTU_260	4	4	k__Bacteria; p__Proteobacteria; c__Betaproteobacteria; o__Burkholderiales; f__Oxalobacteraceae
16S_OTU_114	4	4	k__Bacteria; p__Proteobacteria; c__Alphaproteobacteria; o__Rhodobacterales; f__Hyphomonadaceae; g__; s__
16S_OTU_240	4	4	k__Bacteria; p__Proteobacteria; c__Gammaproteobacteria; o__Enterobacteriales; f__Enterobacteriaceae
16S_OTU_3	31	5	k__Bacteria; p__Bacteroidetes; c__[Saprospirae]; o__[Saprospirales]; f__Chitinophagaceae
16S_OTU_129	30	5	k__Bacteria; p__Proteobacteria; c__Betaproteobacteria; o__Burkholderiales; f__Comamonadaceae
16S_OTU_204	28	5	k__Bacteria; p__Proteobacteria; c__Betaproteobacteria; o__Burkholderiales; f__Burkholderiaceae; g__Burkholderia; s__bryophila
16S_OTU_76	26	5	k__Bacteria; p__Bacteroidetes; c__[Saprospirae]; o__[Saprospirales]; f__Chitinophagaceae
16S_OTU_153	23	5	k__Bacteria; p__Proteobacteria; c__Alphaproteobacteria; o__Caulobacterales; f__Caulobacteraceae; g__Phenylobacterium; s__
16S_OTU_140	21	5	k__Bacteria; p__Proteobacteria; c__Betaproteobacteria; o__Burkholderiales; f__Oxalobacteraceae; g__Ralstonia; s__
16S_OTU_56	20	5	k__Bacteria; p__Actinobacteria; c__Actinobacteria; o__Actinomycetales; f__Mycobacteriaceae; g__Mycobacterium; s__
16S_OTU_34	19	5	k__Bacteria; p__Proteobacteria; c__Alphaproteobacteria; o__Sphingomonadales; f__Sphingomonadaceae
16S_OTU_123	19	5	k__Bacteria; p__Proteobacteria; c__Alphaproteobacteria; o__Rhizobiales; f__Phyllobacteriaceae; g__Mesorhizobium; s__
16S_OTU_152	18	5	k__Bacteria; p__Actinobacteria; c__Actinobacteria; o__Actinomycetales; f__Microbacteriaceae; g__Microbacterium
16S_OTU_121	17	5	k__Bacteria; p__Proteobacteria; c__Alphaproteobacteria; o__Sphingomonadales; f__Sphingomonadaceae; g__Sphingomonas; s__
ITS_OTU_7	16	5	k__Fungi;p__Ascomycota;c__Dothideomycetes;o__Pleosporales;f__Leptosphaeriaceae;g__Leptosphaeria;s__Leptosphaeria sp MH_2001
ITS_OTU_9	16	5	k__Fungi;p__Ascomycota;c__Sordariomycetes;o__Glomerellales;f__Plectosphaerellaceae;g__Plectosphaerella
16S_OTU_71	16	5	k__Bacteria; p__Acidobacteria; c__Acidobacteriia; o__Acidobacteriales; f__Acidobacteriaceae; g__Terriglobus; s__
16S_OTU_134	15	5	k__Bacteria; p__Proteobacteria; c__Gammaproteobacteria; o__Xanthomonadales; f__Xanthomonadaceae; g__Dyella; s__
16S_OTU_6	15	5	k__Bacteria; p__Proteobacteria; c__Betaproteobacteria; o__Burkholderiales; f__Oxalobacteraceae; g__Janthinobacterium; s__
ITS_OTU_14	12	5	k__Fungi;p__Ascomycota;c__Incertae sedis;o__Incertae sedis;f__Incertae sedis;g__Polyscytalum;s__Polyscytalum pustulans
ITS_OTU_5	12	5	k__Fungi;p__Ascomycota;c__Sordariomycetes;o__Hypocreales;f__Incertae sedis;g__Sarocladium;s__Sarocladium strictum
16S_OTU_74	12	5	k__Bacteria; p__Proteobacteria; c__Alphaproteobacteria; o__Rhizobiales; f__Hyphomicrobiaceae; g__Rhodoplanes; s__
16S_OTU_239	12	5	k__Bacteria; p__Actinobacteria; c__Actinobacteria; o__Actinomycetales; f__Frankiaceae; g__; s__
16S_OTU_60	11	5	k__Bacteria; p__Proteobacteria; c__Alphaproteobacteria; o__Sphingomonadales; f__Sphingomonadaceae; g__Novosphingobium; s__
16S_OTU_50	10	5	k__Bacteria; p__Proteobacteria; c__Alphaproteobacteria; o__Rhizobiales; f__Bradyrhizobiaceae
16S_OTU_212	10	5	k__Bacteria; p__Proteobacteria; c__Gammaproteobacteria; o__Pseudomonadales; f__Pseudomonadaceae
16S_OTU_53	9	5	k__Bacteria; p__Proteobacteria; c__Alphaproteobacteria; o__Caulobacterales; f__Caulobacteraceae
16S_OTU_287	8	5	k__Bacteria; p__Verrucomicrobia; c__Opitutae; o__Opitutales; f__Opitutaceae; g__Opitutus; s__
16S_OTU_265	8	5	k__Bacteria; p__Actinobacteria; c__Actinobacteria; o__Actinomycetales; f__Pseudonocardiaceae; g__Pseudonocardia; s__
16S_OTU_217	8	5	k__Bacteria; p__Armatimonadetes; c__Armatimonadia; o__FW68; f__; g__; s__
16S_OTU_44	8	5	k__Bacteria; p__Bacteroidetes; c__Cytophagia; o__Cytophagales; f__Cytophagaceae; g__Cytophaga; s__
16S_OTU_85	7	5	k__Bacteria; p__Proteobacteria; c__Alphaproteobacteria; o__Caulobacterales; f__Caulobacteraceae; g__; s__
16S_OTU_170	7	5	k__Bacteria; p__Bacteroidetes; c__Sphingobacteriia; o__Sphingobacteriales; f__Sphingobacteriaceae
16S_OTU_154	7	5	k__Bacteria; p__Actinobacteria; c__Thermoleophilia; o__Solirubrobacterales; f__; g__; s__
16S_OTU_73	7	5	k__Bacteria; p__Actinobacteria; c__Actinobacteria; o__Actinomycetales; f__Nocardioidaceae; g__Aeromicrobium; s__
16S_OTU_31	6	5	k__Bacteria; p__Proteobacteria; c__Alphaproteobacteria; o__Sphingomonadales; f__Erythrobacteraceae
16S_OTU_9	33	6	k__Bacteria; p__Proteobacteria; c__Alphaproteobacteria; o__Rhizobiales; f__Bradyrhizobiaceae; g__Bradyrhizobium; s__
16S_OTU_8	32	6	k__Bacteria; p__Proteobacteria; c__Alphaproteobacteria; o__Rhizobiales; f__Rhizobiaceae; g__Rhizobium; s__
16S_OTU_25	30	6	k__Bacteria; p__Proteobacteria; c__Alphaproteobacteria; o__Rhizobiales; f__Rhizobiaceae; g__Agrobacterium; s__
16S_OTU_29	30	6	k__Bacteria; p__Proteobacteria; c__Gammaproteobacteria; o__Xanthomonadales; f__Sinobacteraceae; g__; s__
16S_OTU_78	29	6	k__Bacteria; p__Proteobacteria; c__Betaproteobacteria; o__Burkholderiales; f__Comamonadaceae
16S_OTU_5	29	6	k__Bacteria; p__Actinobacteria; c__Actinobacteria; o__Actinomycetales; f__Streptomycetaceae; g__Streptomyces; s__mirabilis
16S_OTU_19	26	6	k__Bacteria; p__Proteobacteria; c__Alphaproteobacteria; o__Rhizobiales; f__Hyphomicrobiaceae; g__Devosia; s__
16S_OTU_2	23	6	k__Bacteria; p__Proteobacteria; c__Betaproteobacteria; o__Burkholderiales; f__Comamonadaceae; g__Methylibium; s__
16S_OTU_46	22	6	k__Bacteria; p__Proteobacteria; c__Betaproteobacteria; o__Burkholderiales; f__Comamonadaceae
16S_OTU_36	20	6	k__Bacteria; p__Proteobacteria; c__Betaproteobacteria; o__Burkholderiales; f__Comamonadaceae
16S_OTU_159	20	6	k__Bacteria; p__Bacteroidetes; c__[Saprospirae]; o__[Saprospirales]; f__Chitinophagaceae
16S_OTU_41	19	6	k__Bacteria; p__Proteobacteria; c__Gammaproteobacteria; o__Xanthomonadales; f__Xanthomonadaceae; g__Stenotrophomonas
16S_OTU_17	18	6	k__Bacteria; p__Proteobacteria; c__Alphaproteobacteria; o__Caulobacterales; f__Caulobacteraceae; g__Caulobacter; s__
ITS_OTU_1	17	6	k__Fungi;p__Ascomycota;c__Dothideomycetes;o__Pleosporales;f__Incertae sedis;g__Phoma
16S_OTU_59	17	6	k__Bacteria; p__Proteobacteria; c__Alphaproteobacteria; o__Rhizobiales; f__Hyphomicrobiaceae; g__Rhodoplanes; s__
16S_OTU_16	16	6	k__Bacteria; p__Proteobacteria; c__Alphaproteobacteria; o__Rhizobiales; f__Rhizobiaceae
16S_OTU_58	15	6	k__Bacteria; p__Actinobacteria; c__Actinobacteria; o__Actinomycetales; f__Microbacteriaceae
16S_OTU_15	14	6	k__Bacteria; p__Proteobacteria; c__Alphaproteobacteria; o__Ellin329; f__; g__; s__
16S_OTU_52	13	6	k__Bacteria; p__Proteobacteria; c__Alphaproteobacteria; o__Caulobacterales; f__Caulobacteraceae; g__Asticcacaulis; s__
16S_OTU_160	13	6	k__Bacteria; p__Actinobacteria; c__Actinobacteria; o__Actinomycetales; f__Microbacteriaceae
16S_OTU_40	12	6	k__Bacteria; p__Proteobacteria; c__Alphaproteobacteria; o__Caulobacterales; f__Caulobacteraceae; g__Asticcacaulis; s__biprosthecium
ITS_OTU_16	11	6	k__Fungi;p__Ascomycota;c__Dothideomycetes;o__Capnodiales;f__Davidiellaceae;g__Cladosporium;s__Cladosporium ramotenellum
16S_OTU_11	10	6	k__Bacteria; p__Actinobacteria; c__Actinobacteria; o__Actinomycetales; f__Pseudonocardiaceae; g__Pseudonocardia; s__halophobica
