# Supplementary material for: Fungal-Bacterial Networks in the Populus Rhizobiome Are Impacted by Soil Properties and Host Genotype
Source: Front Microbiol. 2019 Mar 29;10:481. doi: 10.3389/fmicb.2019.00481 (PMC6450171; doi:10.3389/fmicb.2019.00481)
Supplement: Table S6 — Operational taxonomic units (OTUs) assigned to Markov Cluster (MCL) communities for Experiment 1, as well as various network topology measures each OTU node in the pearson correlation network the communities were constructed from. [file Table_6.xlsx]

## Sheet: Table S6
Table S6: OTUs assigned to MCL communities for Experiment 1, as well as various network topology measures each OTU node in the pearson correlation network the communities were constructed from.
OTU	MCL_Community_ID	AverageShortestPathLength	BetweennessCentrality	ClosenessCentrality	ClusteringCoefficient	Degree	Eccentricity	NeighborhoodConnectivity	node_type	Radiality	Stress	TopologicalCoefficient	taxonomy
ITS_OTU_33	1	4.99394	0.00044817	0.200243	0.666667	3	10	7.66667	ITS	0.692774	78	0.511111	k__Fungi;p__Ascomycota;c__Dothideomycetes;o__Pleosporales
16S_OTU_175	1	5.12121	0	0.195266	0	1	10	11	16S	0.682984	0	0	k__Bacteria; p__Proteobacteria; c__Alphaproteobacteria; o__Rhizobiales; f__Methylocystaceae; g__; s__
16S_OTU_171	1	4.91515	3.608e-05	0.203453	0.833333	4	10	9.25	16S	0.698835	6	0.486842	k__Bacteria; p__Acidobacteria; c__Acidobacteriia; o__Acidobacteriales; f__Acidobacteriaceae; g__; s__
16S_OTU_239	1	5.12121	0	0.195266	0	1	10	11	16S	0.682984	0	0	k__Bacteria; p__Actinobacteria; c__Actinobacteria; o__Actinomycetales; f__Frankiaceae; g__; s__
16S_OTU_55	1	4.92121	0.0003649	0.203202	0.333333	3	10	9.33333	16S	0.698368	50	0.45	k__Bacteria; p__Cyanobacteria; c__4C0d-2; o__MLE1-12; f__; g__; s__
16S_OTU_180	1	4.99394	0.00052806	0.200243	0	3	10	5	16S	0.692774	40	0.4	k__Bacteria; p__Proteobacteria; c__Alphaproteobacteria; o__Sphingomonadales; f__Sphingomonadaceae; g__Sphingobium; s__
16S_OTU_11	1	4.6303	0.00335069	0.215969	0.5	4	10	9.25	16S	0.720746	352	0.428571	k__Bacteria; p__Actinobacteria; c__Actinobacteria; o__Actinomycetales; f__Pseudonocardiaceae; g__Pseudonocardia; s__halophobica
ITS_OTU_5	1	3.85455	0.0392668	0.259434	0.311111	10	9	10	ITS	0.78042	7842	0.232558	k__Fungi;p__Ascomycota;c__Sordariomycetes;o__Hypocreales;f__Incertae sedis;g__Sarocladium;s__Sarocladium strictum
16S_OTU_35	1	4.87879	0.00214846	0.204969	0.466667	6	10	8	16S	0.701632	182	0.34058	k__Bacteria; p__Proteobacteria; c__Alphaproteobacteria; o__Rhizobiales; f__; g__; s__
16S_OTU_243	1	5.24242	0	0.190751	0	1	10	8	16S	0.67366	0	0	k__Bacteria; p__Firmicutes; c__Bacilli; o__Bacillales; f__Staphylococcaceae; g__Staphylococcus
ITS_OTU_39	1	4.15758	0.00588863	0.240525	0.5	9	9	9.33333	ITS	0.75711	1588	0.291667	k__Fungi;p__Ascomycota;c__Dothideomycetes;o__Pleosporales;f__Incertae sedis;g__Setomelanomma;s__Setomelanomma holmii
ITS_OTU_105	1	4.29697	0.00263951	0.232722	0.5	5	9	8.8	ITS	0.746387	788	0.366667	k__Fungi;p__Ascomycota;c__Eurotiomycetes;o__Chaetothyriales;f__Herpotrichiellaceae;g__Exophiala;s__Exophiala xenobiotica
16S_OTU_33	1	4.06061	0.0362611	0.246269	0.393939	12	9	8.66667	16S	0.764569	6782	0.222222	k__Bacteria; p__Verrucomicrobia; c__Verrucomicrobiae; o__Verrucomicrobiales; f__Verrucomicrobiaceae; g__Prosthecobacter; s__
16S_OTU_7	1	4.24848	0.0149549	0.235378	0.535714	8	9	9.5	16S	0.750117	2376	0.323276	k__Bacteria; p__Bacteroidetes; c__[Saprospirae]; o__[Saprospirales]; f__Chitinophagaceae
16S_OTU_6	1	3.53939	0.101067	0.282534	0.290909	11	8	8.81818	16S	0.804662	15082	0.207792	k__Bacteria; p__Proteobacteria; c__Betaproteobacteria; o__Burkholderiales; f__Oxalobacteraceae; g__Janthinobacterium; s__
ITS_OTU_14	1	4.04242	0.0141983	0.247376	0.409091	12	9	9.25	ITS	0.765967	3484	0.23125	k__Fungi;p__Ascomycota;c__Incertae sedis;o__Incertae sedis;f__Incertae sedis;g__Polyscytalum;s__Polyscytalum pustulans
ITS_OTU_18	1	3.51515	0.0656065	0.284483	0.25	9	8	9.11111	ITS	0.806527	8914	0.198068	k__Fungi;p__Ascomycota;c__Dothideomycetes;o__Pleosporales;f__Incertae sedis;g__Phoma
16S_OTU_178	1	4.12727	0.0335692	0.242291	0.218182	11	9	6.81818	16S	0.759441	5084	0.22884	k__Bacteria; p__Cyanobacteria; c__4C0d-2; o__SM1D11; f__; g__; s__
16S_OTU_44	1	4.09697	0.030827	0.244083	0.422222	10	9	8.9	16S	0.761772	5874	0.244444	k__Bacteria; p__Bacteroidetes; c__Cytophagia; o__Cytophagales; f__Cytophagaceae; g__Cytophaga; s__
16S_OTU_2	1	5.09091	0	0.196429	0	1	10	10	16S	0.685315	0	0	k__Bacteria; p__Proteobacteria; c__Betaproteobacteria; o__Burkholderiales; f__Comamonadaceae; g__Methylibium; s__
ITS_OTU_109	1	4.78182	0.0160359	0.209125	0.288889	10	10	7.1	ITS	0.709091	4436	0.241379	k__Fungi
ITS_OTU_46	1	4.16364	0.0403738	0.240175	0.142857	8	9	5.5	ITS	0.756643	4338	0.1875	k__Fungi;p__Ascomycota;c__Leotiomycetes;o__Helotiales;f__Incertae sedis
ITS_OTU_21	1	4.21212	0.0146903	0.23741	0.380952	7	9	7.14286	ITS	0.752914	2848	0.255102	k__FungiPMI;p__Ascomycota;c__Leotiomycetes;o__Helotiales;f__Incertae_sedis;g__Cadophora;s__Cadophora_luteo-olivacea__PMI1442
ITS_OTU_31	1	4.85455	0.0265491	0.205993	0.357143	8	10	7	ITS	0.703496	5348	0.275	k__Fungi;p__Ascomycota;c__Sordariomycetes;o__Coniochaetales;f__Coniochaetaceae;g__Lecythophora;s__Lecythophora fasciculata
16S_OTU_1	1	4.28485	0.0102601	0.23338	0.4	6	9	7.83333	16S	0.747319	2176	0.301282	k__Bacteria; p__Bacteroidetes; c__Flavobacteriia; o__Flavobacteriales; f__Flavobacteriaceae; g__Flavobacterium; s__succinicans
16S_OTU_261	2	5.99394	0	0.166835	1	2	11	7	16S	0.615851	0	0.636364	k__Bacteria; p__Proteobacteria; c__Gammaproteobacteria; o__Xanthomonadales; f__Sinobacteraceae; g__; s__
16S_OTU_143	2	5.95758	0.00117158	0.167854	0.4	5	11	5.6	16S	0.618648	84	0.430769	k__Bacteria; p__Proteobacteria; c__Alphaproteobacteria; o__BD7-3; f__; g__; s__
16S_OTU_149	2	6.08485	0	0.164343	1	2	11	6	16S	0.608858	0	0.666667	k__Bacteria; p__Proteobacteria; c__Alphaproteobacteria; o__Rickettsiales; f__; g__; s__
16S_OTU_142	2	5.11515	0.00014968	0.195498	0.8	5	10	9	16S	0.68345	24	0.529412	k__Bacteria; p__Proteobacteria; c__Alphaproteobacteria; o__Caulobacterales; f__Caulobacteraceae; g__Asticcacaulis; s__
16S_OTU_145	2	5.13939	0.014256	0.194575	0.428571	7	10	6.14286	16S	0.681585	3864	0.383929	k__Bacteria; p__Proteobacteria; c__Alphaproteobacteria; o__Caulobacterales; f__Caulobacteraceae; g__Phenylobacterium; s__
16S_OTU_130	2	5.09091	0.00599508	0.196429	0.535714	8	10	7.375	16S	0.685315	3096	0.409722	k__Bacteria; p__Actinobacteria; c__Actinobacteria; o__Actinomycetales; f__Micromonosporaceae
16S_OTU_150	2	4.90909	0.0078315	0.203704	0.4	5	10	7.2	16S	0.699301	988	0.35	k__Bacteria; p__Proteobacteria; c__Deltaproteobacteria; o__MIZ46; f__; g__; s__
16S_OTU_148	2	5.01818	0.022004	0.199275	0.333333	9	10	6.33333	16S	0.690909	5926	0.327485	k__Bacteria; p__Proteobacteria; c__Gammaproteobacteria; o__Xanthomonadales; f__Sinobacteraceae; g__; s__
16S_OTU_226	2	4.21818	0.044956	0.237069	0.454545	11	9	8.18182	16S	0.752448	11286	0.282132	k__Bacteria; p__Bacteroidetes; c__[Saprospirae]; o__[Saprospirales]; f__Chitinophagaceae
16S_OTU_138	2	4.24242	0.0339284	0.235714	0.466667	10	9	8.4	16S	0.750583	9064	0.3	k__Bacteria; p__Proteobacteria; c__Betaproteobacteria; o__Burkholderiales; f__Oxalobacteraceae
16S_OTU_29	2	4.28485	0.037618	0.23338	0.535714	8	9	8.75	16S	0.747319	6568	0.336538	k__Bacteria; p__Proteobacteria; c__Gammaproteobacteria; o__Xanthomonadales; f__Sinobacteraceae; g__; s__
16S_OTU_9	2	4.77576	0.0069601	0.209391	0.428571	8	10	7.875	16S	0.709557	1272	0.322917	k__Bacteria; p__Proteobacteria; c__Alphaproteobacteria; o__Rhizobiales; f__Bradyrhizobiaceae; g__Bradyrhizobium; s__
16S_OTU_159	2	4.09091	0.0185057	0.244444	0.5	8	9	9.125	16S	0.762238	4444	0.333333	k__Bacteria; p__Bacteroidetes; c__[Saprospirae]; o__[Saprospirales]; f__Chitinophagaceae
16S_OTU_166	3	3.88485	0.0398488	0.25741	0.327273	11	9	8.90909	16S	0.778089	8910	0.202479	k__Bacteria; p__Actinobacteria; c__Actinobacteria; o__Actinomycetales; f__Nocardioidaceae; g__Nocardioides; s__
16S_OTU_183	3	4.18788	0.0075084	0.238784	0.833333	4	9	10.5	16S	0.754779	2490	0.456522	k__Bacteria; p__Bacteroidetes; c__Flavobacteriia; o__Flavobacteriales; f__[Weeksellaceae]; g__Chryseobacterium; s__
16S_OTU_59	3	4.35152	0	0.229805	0	1	9	15	16S	0.742191	0	0	k__Bacteria; p__Proteobacteria; c__Alphaproteobacteria; o__Rhizobiales; f__Hyphomicrobiaceae; g__Rhodoplanes; s__
ITS_OTU_16	3	4.02424	0.00397791	0.248494	0.619048	7	9	10.5714	ITS	0.767366	1334	0.330357	k__Fungi;p__Ascomycota;c__Dothideomycetes;o__Capnodiales;f__Davidiellaceae;g__Cladosporium;s__Cladosporium ramotenellum
ITS_OTU_1	3	3.58788	0.0309057	0.278716	0.472222	9	8	9.55556	ITS	0.800932	5198	0.273016	k__Fungi;p__Ascomycota;c__Dothideomycetes;o__Pleosporales;f__Incertae sedis;g__Phoma
ITS_OTU_8	3	3.90909	0.0334552	0.255814	0.381818	11	9	8.45455	ITS	0.776224	8232	0.228501	k__FungiPMI;p__Ascomycota;c__Dothideomycetes;o__Pleosporales;f__unclassified;g__unclassified;s__Pleosporales__PMI117
16S_OTU_51	3	4.21818	0.00667034	0.237069	0.4	6	9	8	16S	0.752448	1594	0.313333	k__Bacteria; p__Bacteroidetes; c__Sphingobacteriia; o__Sphingobacteriales; f__Sphingobacteriaceae; g__; s__
16S_OTU_36	3	3.46061	0.0669319	0.288967	0.345455	11	8	10.0909	16S	0.810723	10650	0.2147	k__Bacteria; p__Proteobacteria; c__Betaproteobacteria; o__Burkholderiales; f__Comamonadaceae
16S_OTU_46	3	3.35758	0.137567	0.297834	0.257143	15	8	8.86667	16S	0.818648	27148	0.179592	k__Bacteria; p__Proteobacteria; c__Betaproteobacteria; o__Burkholderiales; f__Comamonadaceae
16S_OTU_152	4	4.80606	0	0.208071	0	1	10	10	16S	0.707226	0	0	k__Bacteria; p__Actinobacteria; c__Actinobacteria; o__Actinomycetales; f__Microbacteriaceae; g__Microbacterium
16S_OTU_57	4	4.56364	0.00054043	0.219124	0.666667	3	10	7.66667	16S	0.725874	234	0.511111	k__Bacteria; p__Proteobacteria; c__Alphaproteobacteria; o__Rhizobiales; f__Rhizobiaceae; g__Agrobacterium; s__
16S_OTU_50	4	4.80606	0	0.208071	0	1	10	10	16S	0.707226	0	0	k__Bacteria; p__Proteobacteria; c__Alphaproteobacteria; o__Rhizobiales; f__Bradyrhizobiaceae
16S_OTU_251	4	4.32121	0.00123782	0.231417	0.666667	3	9	7.66667	16S	0.744522	230	0.511111	k__Bacteria; p__Proteobacteria; c__Betaproteobacteria; o__Burkholderiales; f__Alcaligenaceae; g__Achromobacter; s__
16S_OTU_25	4	3.81212	0.0385598	0.262321	0.244444	10	9	7.2	16S	0.783683	5750	0.205882	k__Bacteria; p__Proteobacteria; c__Alphaproteobacteria; o__Rhizobiales; f__Rhizobiaceae; g__Agrobacterium; s__
16S_OTU_41	4	3.75758	0.02495	0.266129	0.244444	10	9	8.9	16S	0.787879	5932	0.2225	k__Bacteria; p__Proteobacteria; c__Gammaproteobacteria; o__Xanthomonadales; f__Xanthomonadaceae; g__Stenotrophomonas
16S_OTU_17	4	4.00606	0.00955146	0.249622	0.5	4	9	11.25	16S	0.768765	2928	0.375	k__Bacteria; p__Proteobacteria; c__Alphaproteobacteria; o__Caulobacterales; f__Caulobacteraceae; g__Caulobacter; s__
16S_OTU_8	4	3.43636	0.0613127	0.291005	0.355556	10	8	9.8	16S	0.812587	11896	0.208511	k__Bacteria; p__Proteobacteria; c__Alphaproteobacteria; o__Rhizobiales; f__Rhizobiaceae; g__Rhizobium; s__
ITS_OTU_25	5	6.10909	0	0.16369	0	1	11	8	ITS	0.606993	0	0	k__FungiPMI;p__Ascomycota;c__Sordariomycetes;o__Hypocreales;f__Nectriaceae;g__Ilyonectria_PMI874
ITS_OTU_19	5	5.09091	0.00792117	0.196429	0.619048	7	10	7.14286	ITS	0.685315	844	0.388889	k__FungiPMI;p__Ascomycota;c__Sordariomycetes;o__Hypocreales;f__Nectriaceae;g__Fusarium;s__Fusarium_pseudensiforme__PMI652
16S_OTU_208	5	5.12727	0.00027716	0.195035	0.866667	6	10	7.83333	16S	0.682517	36	0.460784	k__Bacteria; p__Bacteroidetes; c__[Saprospirae]; o__[Saprospirales]; f__Chitinophagaceae; g__Filimonas; s__lacunae
ITS_OTU_20	5	5.00606	0.00132091	0.199758	0.8	6	9	8.16667	ITS	0.691841	206	0.480392	k__Fungi;p__Basidiomycota;c__Agaricomycetes;o__Thelephorales;f__Thelephoraceae;g__unidentified;s__Thelephoraceae sp
16S_OTU_202	5	4.24848	0.230593	0.235378	0.377778	10	9	6.2	16S	0.750117	21194	0.272727	k__Bacteria; p__Proteobacteria; c__Alphaproteobacteria; o__Sphingomonadales; f__Sphingomonadaceae
16S_OTU_255	5	5.11515	0.0240393	0.195498	0.464286	8	10	6	16S	0.68345	2944	0.391667	k__Bacteria; p__Actinobacteria; c__Actinobacteria; o__Actinomycetales; f__Micromonosporaceae; g__Actinoplanes; s__
16S_OTU_203	5	4.94545	0.0263357	0.202206	0.472222	9	9	6.66667	16S	0.696504	3630	0.31746	k__Bacteria; p__Proteobacteria; c__Gammaproteobacteria; o__Xanthomonadales; f__Xanthomonadaceae; g__Pseudoxanthomonas
16S_OTU_292	5	5.86667	0.0359571	0.170455	0.333333	4	10	6	16S	0.625641	5350	0.442308	k__Bacteria; p__Bacteroidetes; c__Flavobacteriia; o__Flavobacteriales; f__Flavobacteriaceae; g__Flavobacterium; s__succinicans
16S_OTU_230	6	5.32727	0	0.187713	0	1	10	6	16S	0.667133	0	0	k__Bacteria; p__Proteobacteria; c__Alphaproteobacteria; o__Rhodospirillales; f__Rhodospirillaceae; g__; s__
ITS_OTU_17	6	4.90303	0.00329928	0.203956	0.47619	7	9	6.57143	ITS	0.699767	606	0.345865	k__Fungi;p__Basidiomycota;c__Atractiellomycetes;o__Atractiellales;f__unidentified;g__unidentified;s__Atractiellales sp
16S_OTU_297	6	4.33333	0.0130045	0.230769	0.6	5	9	8.4	16S	0.74359	3462	0.4	k__Bacteria; p__Bacteroidetes; c__Cytophagia; o__Cytophagales; f__Cytophagaceae; g__; s__
16S_OTU_98	6	4.33333	0.0158272	0.230769	0.533333	6	9	7.16667	16S	0.74359	2158	0.368421	k__Bacteria; p__Verrucomicrobia; c__[Pedosphaerae]; o__[Pedosphaerales]; f__auto67_4W; g__; s__
16S_OTU_116	6	4.12727	0.143829	0.242291	0.355556	10	8	6.3	16S	0.759441	19596	0.238462	k__Bacteria; p__Bacteroidetes; c__Cytophagia; o__Cytophagales; f__Cytophagaceae; g__; s__
16S_OTU_216	6	5.06667	0.00121077	0.197368	0.6	6	9	6.33333	16S	0.687179	120	0.452381	k__Bacteria; p__Bacteroidetes; c__Cytophagia; o__Cytophagales; f__Cytophagaceae; g__; s__
16S_OTU_97	6	4.32121	0.0216008	0.231417	0.428571	8	9	6.125	16S	0.744522	3114	0.315789	k__Bacteria; p__FCPU426; c__; o__; f__; g__; s__
16S_OTU_94	6	5.30909	0	0.188356	1	2	10	7	16S	0.668531	0	0.875	k__Bacteria; p__Verrucomicrobia; c__[Pedosphaerae]; o__[Pedosphaerales]; f__auto67_4W; g__; s__
16S_OTU_237	7	5.92121	0	0.168884	0	1	10	6	16S	0.621445	0	0	k__Bacteria; p__Verrucomicrobia; c__Opitutae; o__Opitutales; f__Opitutaceae; g__; s__
ITS_OTU_74	7	4.9697	0.00833064	0.20122	0.333333	3	10	5.66667	ITS	0.694639	1192	0.444444	k__Fungi;p__Ascomycota;c__Sordariomycetes
ITS_OTU_24	7	5.89697	0	0.169579	1	2	10	6.5	ITS	0.62331	0	0.722222	k__Fungi;p__Ascomycota;c__Sordariomycetes;o__Hypocreales;f__Incertae sedis;g__Acremonium;s__Acremonium nepalense
16S_OTU_265	7	6.04848	0	0.165331	0	1	10	7	16S	0.611655	0	0	k__Bacteria; p__Actinobacteria; c__Actinobacteria; o__Actinomycetales; f__Pseudonocardiaceae; g__Pseudonocardia; s__
ITS_OTU_12	7	4.92727	0.019576	0.202952	0.333333	6	9	5	ITS	0.697902	2582	0.322222	k__FungiPMI;p__Ascomycota;c__Dothideomycetes;o__Pleosporales;f__unclassified;g__unclassified;s__Pleosporales__PMI194
16S_OTU_290	7	5.05455	0.0301736	0.197842	0.238095	7	9	4.57143	16S	0.688112	6068	0.32967	k__Bacteria; p__Proteobacteria; c__Gammaproteobacteria; o__Xanthomonadales; f__Sinobacteraceae; g__Steroidobacter; s__
16S_OTU_137	7	6.04848	0	0.165331	0	1	10	7	16S	0.611655	0	0	k__Bacteria; p__Bacteroidetes; c__[Saprospirae]; o__[Saprospirales]; f__Chitinophagaceae
16S_OTU_65	8	4.31515	0.00354787	0.231742	0.4	5	9	7.2	16S	0.744988	260	0.333333	k__Bacteria; p__Armatimonadetes; c__Armatimonadia; o__Armatimonadales; f__Armatimonadaceae; g__; s__
16S_OTU_22	8	4.31515	0.0158861	0.231742	0.266667	6	9	5.16667	16S	0.744988	1166	0.277778	k__Bacteria; p__Verrucomicrobia; c__[Pedosphaerae]; o__[Pedosphaerales]; f__auto67_4W; g__; s__
16S_OTU_12	8	5.30909	0	0.188356	0	1	10	6	16S	0.668531	0	0	k__Bacteria; p__Proteobacteria; c__Betaproteobacteria; o__Rhodocyclales; f__Rhodocyclaceae
16S_OTU_13	8	4.30303	0.0133305	0.232394	0.2	5	9	7.4	16S	0.745921	1798	0.28	k__Bacteria; p__Bacteroidetes; c__Cytophagia; o__Cytophagales; f__Cytophagaceae; g__Sporocytophaga; s__
ITS_OTU_9	8	4.29697	0.0454965	0.232722	0.238095	7	9	5.57143	ITS	0.746387	3638	0.220238	k__Fungi;p__Ascomycota;c__Sordariomycetes;o__Glomerellales;f__Plectosphaerellaceae;g__Plectosphaerella
16S_OTU_21	8	3.63636	0.076169	0.275	0.333333	7	8	8.14286	16S	0.797203	6938	0.246753	k__Bacteria; p__Proteobacteria; c__Betaproteobacteria; o__Burkholderiales; f__Burkholderiaceae; g__Salinispora
16S_OTU_79	9	4.17576	0.00107137	0.239478	0.8	5	9	9.2	16S	0.755711	198	0.438095	k__Bacteria; p__Armatimonadetes; c__Armatimonadia; o__FW68; f__; g__; s__
16S_OTU_77	9	4.11515	0.00986341	0.243004	0.47619	7	9	7.85714	16S	0.760373	2664	0.335404	k__Bacteria; p__Actinobacteria; c__Actinobacteria; o__Actinomycetales; f__Actinospicaceae; g__; s__
16S_OTU_99	9	4.09091	0.0292908	0.244444	0.3	5	8	5.8	16S	0.762238	2898	0.36	k__Bacteria; p__Actinobacteria; c__Actinobacteria; o__Actinomycetales; f__Micromonosporaceae; g__; s__
16S_OTU_75	9	4.43636	0	0.22541	1	3	9	10.3333	16S	0.735664	0	0.645833	k__Bacteria; p__Actinobacteria; c__Actinobacteria; o__Actinomycetales; f__Actinospicaceae; g__; s__
16S_OTU_80	9	3.47879	0.143095	0.287456	0.307692	14	8	8.71429	16S	0.809324	27772	0.18541	k__Bacteria; p__Proteobacteria; c__Gammaproteobacteria; o__Xanthomonadales; f__Sinobacteraceae; g__; s__
16S_OTU_129	9	3.59394	0.033556	0.278246	0.422222	10	8	8.8	16S	0.800466	5818	0.231579	k__Bacteria; p__Proteobacteria; c__Betaproteobacteria; o__Burkholderiales; f__Comamonadaceae
16S_OTU_42	10	5.95152	3.695e-05	0.168024	0	2	11	3	16S	0.619114	2	0.666667	k__Bacteria; p__Bacteroidetes; c__[Saprospirae]; o__[Saprospirales]; f__Chitinophagaceae; g__; s__
16S_OTU_64	10	5.8303	0.00054559	0.171518	0	2	11	4	16S	0.628438	50	0.6	k__Bacteria; p__Acidobacteria; c__Acidobacteriia; o__Acidobacteriales; f__Acidobacteriaceae; g__Edaphobacter
16S_OTU_43	10	4.9697	0.0119258	0.20122	0.333333	4	10	5.25	16S	0.694639	852	0.333333	k__Bacteria; p__Planctomycetes; c__Planctomycetia; o__Planctomycetales; f__Planctomycetaceae; g__Planctomyces; s__
16S_OTU_38	10	4.84848	0.0190855	0.20625	0.133333	6	10	5.33333	16S	0.703963	3432	0.210145	k__Bacteria; p__Actinobacteria; c__Actinobacteria; o__Actinomycetales; f__Pseudonocardiaceae; g__Amycolatopsis; s__thermoflava
16S_OTU_53	10	5.65455	0.00050807	0.176849	0	2	11	8	16S	0.641958	40	0.5	k__Bacteria; p__Proteobacteria; c__Alphaproteobacteria; o__Caulobacterales; f__Caulobacteraceae
16S_OTU_167	10	4.89697	0.00770241	0.204208	0.2	5	10	6.2	16S	0.700233	700	0.285714	k__Bacteria; p__Firmicutes; c__Bacilli; o__Bacillales; f__Alicyclobacillaceae; g__Alicyclobacillus
16S_OTU_207	11	6.69091	0	0.149457	0	1	11	3	16S	0.562238	0	0	k__Bacteria; p__Proteobacteria; c__Gammaproteobacteria; o__Xanthomonadales; f__Xanthomonadaceae
16S_OTU_270	11	5.69697	0.0121212	0.175532	0.333333	3	10	4.33333	16S	0.638695	1106	0.444444	k__Bacteria; p__Bacteroidetes; c__[Saprospirae]; o__[Saprospirales]; f__Chitinophagaceae
16S_OTU_108	11	5.66061	0	0.17666	1	2	10	6.5	16S	0.641492	0	0.590909	k__Bacteria; p__Armatimonadetes; c__Armatimonadia; o__Armatimonadales; f__Armatimonadaceae; g__; s__
16S_OTU_104	11	5.52727	0.0151221	0.180921	0.166667	4	10	5	16S	0.651748	1230	0.346154	k__Bacteria; p__Actinobacteria; c__Actinobacteria; o__Actinomycetales; f__Promicromonosporaceae; g__Cellulosimicrobium; s__
16S_OTU_112	11	5.61818	0.00064302	0.177994	0.666667	3	10	7	16S	0.644755	60	0.466667	k__Bacteria; p__Bacteroidetes; c__[Saprospirae]; o__[Saprospirales]; f__Chitinophagaceae; g__Niastella; s__
16S_OTU_113	11	4.72121	0.0869433	0.21181	0.194444	9	9	4.88889	16S	0.713753	8394	0.251462	k__Bacteria; p__Bacteroidetes; c__[Saprospirae]; o__[Saprospirales]; f__Chitinophagaceae; g__Chitinophaga; s__
ITS_OTU_29	12	7.08485	0	0.141146	1	2	12	3	ITS	0.531935	0	1	k__Fungi;p__Ascomycota;c__Dothideomycetes;o__Pleosporales;f__Incertae sedis
16S_OTU_260	12	6.09697	0.00602365	0.164016	0.666667	3	11	4	16S	0.607925	762	0.5	k__Bacteria; p__Proteobacteria; c__Betaproteobacteria; o__Burkholderiales; f__Oxalobacteraceae
16S_OTU_158	12	6.09697	0.00602365	0.164016	0.666667	3	11	4	16S	0.607925	762	0.5	k__Bacteria; p__Proteobacteria; c__Alphaproteobacteria; o__Sphingomonadales; f__Sphingomonadaceae
16S_OTU_105	12	5.12121	0.0478197	0.195266	0.333333	7	10	5.57143	16S	0.682984	3798	0.339286	k__Bacteria; p__Bacteroidetes; c__[Saprospirae]; o__[Saprospirales]; f__Chitinophagaceae
16S_OTU_109	12	6.11515	0	0.163528	0	1	11	7	16S	0.606527	0	0	k__Bacteria; p__Verrucomicrobia; c__Opitutae; o__Opitutales; f__Opitutaceae; g__; s__
ITS_OTU_48	13	7.15152	0	0.139831	0	1	12	4	ITS	0.526807	0	0	k__Fungi;p__Basidiomycota;c__Agaricomycetes;o__Agaricales;f__Niaceae;g__Flagelloscypha;s__Flagelloscypha minutissima
ITS_OTU_10	13	6.1697	0	0.162083	1	2	11	3.5	ITS	0.602331	0	0.7	k__Fungi;p__Basidiomycota;c__Agaricomycetes;o__Cantharellales;f__Ceratobasidiaceae;g__Rhizoctonia;s__Rhizoctonia sp
ITS_OTU_37	13	5.19394	0.0475979	0.192532	0.333333	3	10	5.33333	ITS	0.677389	2832	0.384615	k__FungiPMI;p__Ascomycota;c__Dothideomycetes;o__Pleosporales;f__Pleosporaceae;g__unclassified;s__Pleosporaceae__PMI1399
ITS_OTU_73	13	6.15758	0.0241685	0.162402	0.166667	4	11	1.75	ITS	0.603263	1426	0.416667	k__Fungi;p__Ascomycota;c__Sordariomycetes;o__Chaetosphaeriales;f__Chaetosphaeriaceae;g__Chloridium;s__Chloridium sp
16S_OTU_275	13	7.15152	0	0.139831	0	1	12	4	16S	0.526807	0	0	k__Bacteria; p__Proteobacteria; c__Alphaproteobacteria; o__Sphingomonadales; f__Sphingomonadaceae; g__Novosphingobium; s__
ITS_OTU_89	14	8.90909	0	0.112245	0	1	13	3	ITS	0.391608	0	0	k__Fungi;p__Basidiomycota;c__Agaricomycetes;o__Trechisporales;f__unidentified;g__unidentified;s__Trechisporales sp
ITS_OTU_28	14	7.91515	0.0121212	0.12634	0.333333	3	12	2	ITS	0.468065	1334	0.555556	k__Fungi;p__Ascomycota;c__Sordariomycetes;o__Xylariales
16S_OTU_250	14	7.92121	0	0.126243	1	2	12	3	16S	0.467599	0	0.75	k__Bacteria; p__Actinobacteria; c__Actinobacteria; o__Actinomycetales; f__Geodermatophilaceae
ITS_OTU_59	14	6.93939	0.0359202	0.144105	0.333333	3	11	2.66667	ITS	0.543124	3990	0.466667	k__Fungi;p__Ascomycota;c__Sordariomycetes;o__Glomerellales;f__Annulatascaceae;g__Conlarium;s__Conlarium duplumascospora
16S_OTU_88	15	4.00606	0	0.249622	0	1	8	13	16S	0.768765	0	0	k__Bacteria; p__Proteobacteria; c__Alphaproteobacteria; o__Rhodospirillales; f__Rhodospirillaceae; g__Telmatospirillum; s__
16S_OTU_106	15	3.63636	0.220299	0.275	0	2	8	11.5	16S	0.797203	20472	0.5	k__Bacteria; p__Bacteroidetes; c__[Saprospirae]; o__[Saprospirales]; f__Chitinophagaceae
16S_OTU_76	15	3.01212	0.46152	0.331992	0.192308	13	7	8.84615	16S	0.845221	55716	0.149867	k__Bacteria; p__Bacteroidetes; c__[Saprospirae]; o__[Saprospirales]; f__Chitinophagaceae
16S_OTU_231	16	6.83636	0.0240946	0.146277	0	2	11	3	16S	0.551049	3568	0.5	k__Bacteria; p__Bacteroidetes; c__[Saprospirae]; o__[Saprospirales]; f__Chitinophagaceae; g__; s__
16S_OTU_232	16	7.81818	0.0121212	0.127907	0	2	12	1.5	16S	0.475524	1786	0.5	k__Bacteria; p__Bacteroidetes; c__[Saprospirae]; o__[Saprospirales]; f__Chitinophagaceae; g__; s__
16S_OTU_78	16	8.81212	0	0.11348	0	1	13	2	16S	0.399068	0	0	k__Bacteria; p__Proteobacteria; c__Betaproteobacteria; o__Burkholderiales; f__Comamonadaceae
16S_OTU_223	17	5.76364	0	0.173502	0	1	11	5	16S	0.633566	0	0	k__Bacteria; p__Proteobacteria; c__Alphaproteobacteria; o__Rhizobiales; f__Hyphomicrobiaceae; g__Rhodoplanes; s__
16S_OTU_227	17	4.15152	0.0365626	0.240876	0	4	9	6.75	16S	0.757576	5532	0.27381	k__Bacteria; p__Verrucomicrobia; c__[Methylacidiphilae]; o__Methylacidiphilales; f__; g__; s__
ITS_OTU_50	17	4.7697	0.0171969	0.209657	0.2	5	10	5.6	ITS	0.710023	2586	0.346667	k__Fungi;p__Ascomycota;c__Sordariomycetes;o__Xylariales
16S_OTU_60	18	6.21818	7.391e-05	0.160819	0	2	11	2	16S	0.598601	2	0.5	k__Bacteria; p__Proteobacteria; c__Alphaproteobacteria; o__Sphingomonadales; f__Sphingomonadaceae; g__Novosphingobium; s__
16S_OTU_52	18	6.12727	0.00067381	0.163205	0	2	11	2.5	16S	0.605594	40	0.5	k__Bacteria; p__Proteobacteria; c__Alphaproteobacteria; o__Caulobacterales; f__Caulobacteraceae; g__Asticcacaulis; s__
16S_OTU_16	18	5.15152	0.0132644	0.194118	0	3	10	4.66667	16S	0.680653	948	0.333333	k__Bacteria; p__Proteobacteria; c__Alphaproteobacteria; o__Rhizobiales; f__Rhizobiaceae
16S_OTU_189	19	5.73333	0.0240946	0.174419	0.333333	3	11	3	16S	0.635897	6096	0.444444	k__Bacteria; p__Planctomycetes; c__Planctomycetia; o__Planctomycetales; f__Planctomycetaceae; g__Planctomyces; s__
16S_OTU_184	19	5.74545	0	0.174051	1	2	11	4	16S	0.634965	0	0.666667	k__Bacteria; p__Planctomycetes; c__Planctomycetia; o__Gemmatales; f__Gemmataceae; g__Gemmata; s__
16S_OTU_191	19	4.7697	0.0475979	0.209657	0.4	5	10	6.2	16S	0.710023	12176	0.364706	k__Bacteria; p__Proteobacteria; c__Betaproteobacteria; o__Burkholderiales; f__Oxalobacteraceae
16S_OTU_210	20	6.03636	0	0.165663	0	1	11	3	16S	0.612587	0	0	k__Bacteria; p__Proteobacteria; c__Alphaproteobacteria; o__Sphingomonadales; f__Sphingomonadaceae
ITS_OTU_42	20	5.04242	0.0144445	0.198317	0	3	10	2.66667	ITS	0.689044	1130	0.333333	k__Fungi;p__Ascomycota;c__Leotiomycetes;o__Helotiales
16S_OTU_131	20	4.35152	0.0195015	0.229805	0	2	9	7	16S	0.742191	1410	0.5	k__Bacteria; p__FCPU426; c__; o__; f__; g__; s__
ITS_OTU_121	21	6.97576	0	0.143354	0	1	11	3	ITS	0.540326	0	0	k__Fungi;p__Ascomycota;c__Sordariomycetes
16S_OTU_118	21	5.98182	0.0594235	0.167173	0	3	10	2	16S	0.616783	6638	0.333333	k__Bacteria; p__Proteobacteria; c__Betaproteobacteria; o__Burkholderiales; f__Oxalobacteraceae; g__Herminiimonas; s__
16S_OTU_114	21	5.04848	0.07051	0.198079	0	2	9	6.5	16S	0.688578	7944	0.5	k__Bacteria; p__Proteobacteria; c__Alphaproteobacteria; o__Rhodobacterales; f__Hyphomonadaceae; g__; s__
16S_OTU_134	22	4.96364	0	0.201465	0	1	10	8	16S	0.695105	0	0	k__Bacteria; p__Proteobacteria; c__Gammaproteobacteria; o__Xanthomonadales; f__Xanthomonadaceae; g__Dyella; s__
ITS_OTU_3	22	3.9697	0.0559802	0.251908	0.357143	8	9	9	ITS	0.771562	10198	0.265152	k__Fungi;p__Ascomycota;c__Eurotiomycetes;o__Chaetothyriales
16S_OTU_170	23	5.08485	0	0.196663	0	1	10	11	16S	0.685781	0	0	k__Bacteria; p__Bacteroidetes; c__Sphingobacteriia; o__Sphingobacteriales; f__Sphingobacteriaceae
16S_OTU_176	23	4.09091	0.0347565	0.244444	0.309091	11	9	8.45455	16S	0.762238	5530	0.229798	k__Bacteria; p__Verrucomicrobia; c__[Pedosphaerae]; o__[Pedosphaerales]; f__auto67_4W; g__; s__
16S_OTU_151	24	4.46667	0	0.223881	1	2	9	7	16S	0.733333	0	0.583333	k__Bacteria; p__Proteobacteria; c__Alphaproteobacteria; o__Sphingomonadales; f__Sphingomonadaceae; g__Sphingomonas; s__wittichii
16S_OTU_89	24	3.48485	0.210495	0.286957	0.163636	11	8	6.18182	16S	0.808858	27914	0.157895	k__Bacteria; p__Spirochaetes; c__Spirochaetes; o__Spirochaetales; f__Spirochaetaceae; g__Spirochaeta; s__aurantia
ITS_OTU_68	25	6.8303	0	0.146406	0	1	12	2	ITS	0.551515	0	0	k__Fungi;p__Ascomycota
16S_OTU_10	25	5.83636	0.0121212	0.17134	0	2	11	4.5	16S	0.627972	2524	0.5	k__Bacteria; p__Acidobacteria; c__Solibacteres; o__Solibacterales; f__; g__; s__
16S_OTU_212	26	5.03636	0	0.198556	0	1	10	4	16S	0.68951	0	0	k__Bacteria; p__Proteobacteria; c__Gammaproteobacteria; o__Pseudomonadales; f__Pseudomonadaceae
16S_OTU_39	26	4.04242	0.0207723	0.247376	0.166667	4	9	8.5	16S	0.765967	2240	0.285714	k__Bacteria; p__Proteobacteria; c__Alphaproteobacteria; o__Rhizobiales; f__Phyllobacteriaceae; g__Aminobacter; s__
16S_OTU_188	27	5.23636	0	0.190972	0	1	10	6	16S	0.674126	0	0	k__Bacteria; p__Proteobacteria; c__Alphaproteobacteria; o__Rhizobiales; f__Methylobacteriaceae; g__Methylobacterium; s__
16S_OTU_69	27	4.24242	0.0170876	0.235714	0.333333	6	9	7.16667	16S	0.750583	1912	0.318182	k__Bacteria; p__Proteobacteria; c__Alphaproteobacteria; o__Rhodospirillales; f__Acetobacteraceae; g__; s__
16S_OTU_126	28	6.19394	0	0.161448	0	1	11	4	16S	0.600466	0	0	k__Bacteria; p__Verrucomicrobia; c__[Methylacidiphilae]; o__Methylacidiphilales; f__; g__; s__
16S_OTU_262	28	5.2	0.0121212	0.192308	0.5	4	10	6	16S	0.676923	996	0.479167	k__Bacteria; p__Proteobacteria; c__Gammaproteobacteria; o__Legionellales; f__Coxiellaceae; g__; s__
16S_OTU_164	29	5.98182	0	0.167173	0	1	10	5	16S	0.616783	0	0	k__Bacteria; p__Proteobacteria; c__Alphaproteobacteria; o__Rhizobiales; f__Hyphomicrobiaceae; g__Devosia; s__
16S_OTU_258	29	4.98788	0.028754	0.200486	0.3	5	9	6.4	16S	0.69324	3222	0.344444	k__Bacteria; p__Planctomycetes; c__Planctomycetia; o__Gemmatales; f__Gemmataceae; g__Gemmata; s__
ITS_OTU_2	30	4.12121	0.0672327	0.242647	0	2	8	7	ITS	0.759907	6158	0.5	k__Fungi;p__Ascomycota;c__Sordariomycetes;o__Hypocreales
16S_OTU_93	30	3.50909	0.127088	0.284974	0.2	5	7	8.2	16S	0.806993	14388	0.26	k__Bacteria; p__Actinobacteria; c__Actinobacteria; o__Actinomycetales; f__Micromonosporaceae; g__; s__
16S_OTU_73	31	7.70909	0	0.129717	0	1	13	2	16S	0.483916	0	0	k__Bacteria; p__Actinobacteria; c__Actinobacteria; o__Actinomycetales; f__Nocardioidaceae; g__Aeromicrobium; s__
16S_OTU_85	31	6.71515	0.0121212	0.148917	0	2	12	2	16S	0.560373	3050	0.5	k__Bacteria; p__Proteobacteria; c__Alphaproteobacteria; o__Caulobacterales; f__Caulobacteraceae; g__; s__
ITS_OTU_11	32	6.06667	0	0.164835	0	1	10	2	ITS	0.610256	0	0	k__Fungi;p__Basidiomycota;c__Agaricomycetes;o__Agaricales;f__Inocybaceae;g__Inocybe;s__Inocybe curvipes
16S_OTU_196	32	5.07273	0.0121212	0.197133	0	2	9	3	16S	0.686713	1134	0.5	k__Bacteria; p__Actinobacteria; c__Actinobacteria; o__Actinomycetales; f__Pseudonocardiaceae; g__Pseudonocardia; s__
16S_OTU_87	33	1	0	1	0	1	1	1	16S	1	0	0	k__Bacteria; p__Proteobacteria; c__Deltaproteobacteria; o__MIZ46; f__; g__; s__
16S_OTU_174	33	1	0	1	0	1	1	1	16S	1	0	0	k__Bacteria; p__Verrucomicrobia; c__[Spartobacteria]; o__[Chthoniobacterales]; f__[Chthoniobacteraceae]; g__Chthoniobacter; s__
16S_OTU_272	34	4.46061	0.00508036	0.224185	0.333333	3	9	5	16S	0.7338	832	0.424242	k__Bacteria; p__Proteobacteria; c__Alphaproteobacteria; o__Rhodospirillales; f__Rhodospirillaceae; g__; s__
16S_OTU_110	34	5.29697	0.00010717	0.188787	0	2	10	5.5	16S	0.669464	8	0.5625	k__Bacteria; p__Proteobacteria; c__Gammaproteobacteria; o__Xanthomonadales; f__Sinobacteraceae; g__; s__
ITS_OTU_111	35	1	0	1	0	1	1	1	ITS	1	0	0	k__Fungi;p__Ascomycota;c__Leotiomycetes;o__Incertae sedis;f__Incertae sedis;g__Leohumicola;s__Leohumicola sp
16S_OTU_266	35	1	0	1	0	1	1	1	16S	1	0	0	k__Bacteria; p__Proteobacteria; c__Betaproteobacteria; o__Burkholderiales; f__Burkholderiaceae; g__Burkholderia; s__
ITS_OTU_36	36	5.95758	0.0086917	0.167854	0	2	11	2	ITS	0.618648	616	0.5	k__Fungi;p__Ascomycota;c__Sordariomycetes;o__Hypocreales;f__Nectriaceae;g__Calonectria;s__Calonectria chinensis
16S_OTU_122	36	6.12121	0.00791098	0.163366	0	2	10	3	16S	0.606061	446	0.5	k__Bacteria; p__Bacteroidetes; c__[Saprospirae]; o__[Saprospirales]; f__Chitinophagaceae
ITS_OTU_56	37	4.77576	0.0249902	0.209391	0	3	10	6.33333	ITS	0.709557	2938	0.380952	k__Fungi;p__Ascomycota;c__Leotiomycetes;o__Helotiales;c__Helotiaceae;__Melinomyces_PMI1477
16S_OTU_144	37	5.42424	0.014907	0.184358	0	2	11	2.5	16S	0.659674	1284	0.5	k__Bacteria; p__Acidobacteria; c__DA052; o__Ellin6513; f__; g__; s__
ITS_OTU_23	38	1	0	1	0	1	1	1	ITS	1	0	0	k__Fungi;p__Ascomycota;c__Sordariomycetes;o__Hypocreales;f__Bionectriaceae;g__Clonostachys;s__Clonostachys rosea f. catenulata
16S_OTU_269	38	1	0	1	0	1	1	1	16S	1	0	0	k__Bacteria; p__Actinobacteria; c__Actinobacteria; o__Actinomycetales; f__Nocardiaceae; g__Rhodococcus; s__
ITS_OTU_65	39	1	0	1	0	1	1	1	ITS	1	0	0	k__Fungi;p__Ascomycota
ITS_OTU_22	39	1	0	1	0	1	1	1	ITS	1	0	0	k__Fungi;p__Basidiomycota;c__Agaricomycetes;o__Agaricales;f__Strophariaceae;g__Hebeloma
ITS_OTU_34		0	0	0	0	0	0	0	ITS	9.22337e+10	0	0	k__FungiPMI;p__Ascomycota;c__Sordariomycetes;o__Hypocreales;f__Nectriaceae;g__unclassified;s__Nectriaceae__PMI1221
ITS_OTU_82		0	0	0	0	0	0	0	ITS	9.22337e+10	0	0	k__Fungi;p__Ascomycota;c__Eurotiomycetes;o__Eurotiales;f__Trichocomaceae;g__Paecilomyces;s__Paecilomyces marquandii
ITS_OTU_75		0	0	0	0	0	0	0	ITS	9.22337e+10	0	0	k__FungiPMI;p__Basidiomycota;c__Tremellomycetes;o__Tremellales;f__Incertae_sedis;g__Cryptococcus;s__Cryptococcus_podzolicus__PMI787
ITS_OTU_49		0	0	0	0	0	0	0	ITS	9.22337e+10	0	0	k__FungiPMI;p__Ascomycota;c__Dothideomycetes;o__Pleosporales;f__Pleosporaceae;g__unclassified;s__Pleosporaceae__PMI1399
ITS_OTU_45		0	0	0	0	0	0	0	ITS	9.22337e+10	0	0	k__FungiPMI;p__Ascomycota;c__Leotiomycetes;o__unclassified;f__unclassified;g__unclassified;s__Leotiomycetes_sp__PMI1496
ITS_OTU_106		0	0	0	0	0	0	0	ITS	9.22337e+10	0	0	k__Fungi;p__Ascomycota;c__Dothideomycetes;o__Pleosporales;f__Cucurbitariaceae;g__Pyrenochaetopsis;s__Pyrenochaetopsis leptospora
ITS_OTU_62		0	0	0	0	0	0	0	ITS	9.22337e+10	0	0	k__Fungi;p__Ascomycota
ITS_OTU_7		0	0	0	0	0	0	0	ITS	9.22337e+10	0	0	k__Fungi;p__Ascomycota;c__Dothideomycetes;o__Pleosporales;f__Leptosphaeriaceae;g__Leptosphaeria;s__Leptosphaeria sp MH_2001
ITS_OTU_27		0	0	0	0	0	0	0	ITS	9.22337e+10	0	0	k__Fungi;p__Ascomycota
ITS_OTU_44		0	0	0	0	0	0	0	ITS	9.22337e+10	0	0	k__Fungi;p__Ascomycota;c__Eurotiomycetes;o__Chaetothyriales;f__Herpotrichiellaceae;g__Exophiala;s__Exophiala equina
ITS_OTU_32		0	0	0	0	0	0	0	ITS	9.22337e+10	0	0	k__Fungi;p__Ascomycota;c__Sordariomycetes;o__Incertae sedis;f__Plectosphaerellaceae;g__unidentified;s__Plectosphaerellaceae sp
ITS_OTU_69		0	0	0	0	0	0	0	ITS	9.22337e+10	0	0	k__FungiPMI;p__Ascomycota;c__Sordariomycetes;o__Hypocreales;f__Nectriaceae;g__Fusarium;s__Fusarium_sp__PMI166
ITS_OTU_115		0	0	0	0	0	0	0	ITS	9.22337e+10	0	0	k__Fungi;p__Ascomycota;c__Sordariomycetes;o__Incertae sedis;f__Incertae sedis;g__Myrmecridium;s__Myrmecridium sp
ITS_OTU_41		0	0	0	0	0	0	0	ITS	9.22337e+10	0	0	k__FungiPMI;p__Ascomycota;c__Leotiomycetes;o__Helotiales;f__Helotiaceae;g__Leptodontidium;s__Leptodontidium_sp__PMI1538
ITS_OTU_52		0	0	0	0	0	0	0	ITS	9.22337e+10	0	0	k__FungiPMI;p__Ascomycota;c__Sordariomycetes;o__Sordariales;f__unclassified;g__unclassified;s__Sordariales__PMI43
ITS_OTU_6		0	0	0	0	0	0	0	ITS	9.22337e+10	0	0	k__Fungi;p__Ascomycota;c__Pezizomycetes;o__Pezizales;f__Pezizaceae;g__Peziza
ITS_OTU_4		0	0	0	0	0	0	0	ITS	9.22337e+10	0	0	k__Fungi;p__Ascomycota;c__Sordariomycetes;o__Hypocreales;f__Nectriaceae;g__Fusarium;s__Fusarium acutatum
16S_OTU_214		0	0	0	0	0	0	0	16S	9.22337e+10	0	0	k__Bacteria; p__Bacteroidetes; c__[Saprospirae]; o__[Saprospirales]; f__Chitinophagaceae; g__Sediminibacterium; s__
16S_OTU_213		0	0	0	0	0	0	0	16S	9.22337e+10	0	0	k__Bacteria; p__Proteobacteria; c__Gammaproteobacteria; o__Xanthomonadales; f__Xanthomonadaceae; g__Luteibacter; s__rhizovicinus
16S_OTU_215		0	0	0	0	0	0	0	16S	9.22337e+10	0	0	k__Bacteria; p__Verrucomicrobia; c__[Spartobacteria]; o__[Chthoniobacterales]; f__[Chthoniobacteraceae]; g__Chthoniobacter; s__
16S_OTU_229		0	0	0	0	0	0	0	16S	9.22337e+10	0	0	k__Bacteria; p__Bacteroidetes; c__[Saprospirae]; o__[Saprospirales]; f__Chitinophagaceae
16S_OTU_246		0	0	0	0	0	0	0	16S	9.22337e+10	0	0	k__Bacteria; p__Actinobacteria; c__Actinobacteria; o__Actinomycetales; f__Nocardioidaceae; g__Nocardioides; s__
16S_OTU_249		0	0	0	0	0	0	0	16S	9.22337e+10	0	0	k__Bacteria; p__Proteobacteria; c__Alphaproteobacteria; o__Ellin329; f__; g__; s__
16S_OTU_197		0	0	0	0	0	0	0	16S	9.22337e+10	0	0	k__Bacteria; p__Proteobacteria; c__Deltaproteobacteria; o__Bdellovibrionales; f__Bdellovibrionaceae; g__Bdellovibrio; s__
16S_OTU_195		0	0	0	0	0	0	0	16S	9.22337e+10	0	0	k__Bacteria; p__Bacteroidetes; c__Cytophagia; o__Cytophagales; f__Cytophagaceae; g__Dyadobacter; s__
16S_OTU_162		0	0	0	0	0	0	0	16S	9.22337e+10	0	0	k__Bacteria; p__Proteobacteria; c__Alphaproteobacteria; o__Rhizobiales; f__Xanthobacteraceae; g__Labrys; s__
16S_OTU_160		0	0	0	0	0	0	0	16S	9.22337e+10	0	0	k__Bacteria; p__Actinobacteria; c__Actinobacteria; o__Actinomycetales; f__Microbacteriaceae
16S_OTU_211		0	0	0	0	0	0	0	16S	9.22337e+10	0	0	k__Bacteria; p__Actinobacteria; c__Actinobacteria; o__Actinomycetales; f__Mycobacteriaceae; g__Mycobacterium; s__celatum
16S_OTU_192		0	0	0	0	0	0	0	16S	9.22337e+10	0	0	k__Bacteria; p__Actinobacteria; c__Actinobacteria; o__Actinomycetales; f__Williamsiaceae; g__Williamsia
16S_OTU_218		0	0	0	0	0	0	0	16S	9.22337e+10	0	0	k__Bacteria; p__Bacteroidetes; c__[Saprospirae]; o__[Saprospirales]; f__Chitinophagaceae; g__; s__
16S_OTU_154		0	0	0	0	0	0	0	16S	9.22337e+10	0	0	k__Bacteria; p__Actinobacteria; c__Thermoleophilia; o__Solirubrobacterales; f__; g__; s__
16S_OTU_139		0	0	0	0	0	0	0	16S	9.22337e+10	0	0	k__Bacteria; p__Chloroflexi; c__Ktedonobacteria; o__Ktedonobacterales; f__Ktedonobacteraceae; g__; s__
16S_OTU_125		0	0	0	0	0	0	0	16S	9.22337e+10	0	0	k__Bacteria; p__Verrucomicrobia; c__[Spartobacteria]; o__[Chthoniobacterales]; f__[Chthoniobacteraceae]; g__; s__
16S_OTU_240		0	0	0	0	0	0	0	16S	9.22337e+10	0	0	k__Bacteria; p__Proteobacteria; c__Gammaproteobacteria; o__Enterobacteriales; f__Enterobacteriaceae
16S_OTU_120		0	0	0	0	0	0	0	16S	9.22337e+10	0	0	k__Bacteria; p__Proteobacteria; c__Alphaproteobacteria; o__Rhizobiales; f__Hyphomicrobiaceae; g__Hyphomicrobium; s__
16S_OTU_111		0	0	0	0	0	0	0	16S	9.22337e+10	0	0	k__Bacteria; p__Actinobacteria; c__Actinobacteria; o__Actinomycetales; f__Pseudonocardiaceae; g__Amycolatopsis; s__
16S_OTU_140		0	0	0	0	0	0	0	16S	9.22337e+10	0	0	k__Bacteria; p__Proteobacteria; c__Betaproteobacteria; o__Burkholderiales; f__Oxalobacteraceae; g__Ralstonia; s__
16S_OTU_95		0	0	0	0	0	0	0	16S	9.22337e+10	0	0	k__Bacteria; p__Proteobacteria; c__Alphaproteobacteria; o__Rhizobiales; f__Hyphomicrobiaceae; g__Rhodoplanes; s__
16S_OTU_156		0	0	0	0	0	0	0	16S	9.22337e+10	0	0	k__Bacteria; p__Proteobacteria; c__Gammaproteobacteria; o__Xanthomonadales; f__Sinobacteraceae
16S_OTU_153		0	0	0	0	0	0	0	16S	9.22337e+10	0	0	k__Bacteria; p__Proteobacteria; c__Alphaproteobacteria; o__Caulobacterales; f__Caulobacteraceae; g__Phenylobacterium; s__
16S_OTU_157		0	0	0	0	0	0	0	16S	9.22337e+10	0	0	k__Bacteria; p__Proteobacteria; c__Alphaproteobacteria; o__Rhizobiales; f__Hyphomicrobiaceae; g__Rhodoplanes; s__
16S_OTU_84		0	0	0	0	0	0	0	16S	9.22337e+10	0	0	k__Bacteria; p__Actinobacteria; c__Actinobacteria; o__Actinomycetales; f__Micromonosporaceae; g__; s__
16S_OTU_81		0	0	0	0	0	0	0	16S	9.22337e+10	0	0	k__Bacteria; p__Bacteroidetes; c__[Saprospirae]; o__[Saprospirales]; f__Chitinophagaceae
16S_OTU_217		0	0	0	0	0	0	0	16S	9.22337e+10	0	0	k__Bacteria; p__Armatimonadetes; c__Armatimonadia; o__FW68; f__; g__; s__
16S_OTU_268		0	0	0	0	0	0	0	16S	9.22337e+10	0	0	k__Bacteria; p__Acidobacteria; c__Acidobacteriia; o__Acidobacteriales; f__Acidobacteriaceae; g__; s__
16S_OTU_71		0	0	0	0	0	0	0	16S	9.22337e+10	0	0	k__Bacteria; p__Acidobacteria; c__Acidobacteriia; o__Acidobacteriales; f__Acidobacteriaceae; g__Terriglobus; s__
16S_OTU_68		0	0	0	0	0	0	0	16S	9.22337e+10	0	0	k__Bacteria; p__Proteobacteria; c__Betaproteobacteria; o__Burkholderiales; f__Oxalobacteraceae; g__Cupriavidus; s__
16S_OTU_67		0	0	0	0	0	0	0	16S	9.22337e+10	0	0	k__Bacteria; p__Bacteroidetes; c__[Saprospirae]; o__[Saprospirales]; f__Chitinophagaceae
16S_OTU_267		5.27273	0.0113735	0.189655	0	2	10	4.5	16S	0.671329	720	0.5	k__Bacteria; p__Actinobacteria; c__Actinobacteria; o__Actinomycetales; f__Sporichthyaceae; g__Sporichthya; s__
16S_OTU_220		0	0	0	0	0	0	0	16S	9.22337e+10	0	0	k__Bacteria; p__Proteobacteria; c__Alphaproteobacteria; o__Rhizobiales; f__Methylocystaceae; g__; s__
16S_OTU_58		0	0	0	0	0	0	0	16S	9.22337e+10	0	0	k__Bacteria; p__Actinobacteria; c__Actinobacteria; o__Actinomycetales; f__Microbacteriaceae
16S_OTU_121		0	0	0	0	0	0	0	16S	9.22337e+10	0	0	k__Bacteria; p__Proteobacteria; c__Alphaproteobacteria; o__Sphingomonadales; f__Sphingomonadaceae; g__Sphingomonas; s__
16S_OTU_54		0	0	0	0	0	0	0	16S	9.22337e+10	0	0	k__Bacteria; p__Firmicutes; c__Bacilli; o__Bacillales; f__Paenibacillaceae; g__Paenibacillus
16S_OTU_40		0	0	0	0	0	0	0	16S	9.22337e+10	0	0	k__Bacteria; p__Proteobacteria; c__Alphaproteobacteria; o__Caulobacterales; f__Caulobacteraceae; g__Asticcacaulis; s__biprosthecium
16S_OTU_74		0	0	0	0	0	0	0	16S	9.22337e+10	0	0	k__Bacteria; p__Proteobacteria; c__Alphaproteobacteria; o__Rhizobiales; f__Hyphomicrobiaceae; g__Rhodoplanes; s__
16S_OTU_34		0	0	0	0	0	0	0	16S	9.22337e+10	0	0	k__Bacteria; p__Proteobacteria; c__Alphaproteobacteria; o__Sphingomonadales; f__Sphingomonadaceae
16S_OTU_300		0	0	0	0	0	0	0	16S	9.22337e+10	0	0	k__Bacteria; p__Proteobacteria; c__Alphaproteobacteria; o__Rhizobiales; f__Hyphomicrobiaceae; g__Rhodoplanes; s__
16S_OTU_123		0	0	0	0	0	0	0	16S	9.22337e+10	0	0	k__Bacteria; p__Proteobacteria; c__Alphaproteobacteria; o__Rhizobiales; f__Phyllobacteriaceae; g__Mesorhizobium; s__
16S_OTU_198		0	0	0	0	0	0	0	16S	9.22337e+10	0	0	k__Bacteria; p__Proteobacteria; c__Alphaproteobacteria; o__Ellin329; f__; g__; s__
16S_OTU_31		0	0	0	0	0	0	0	16S	9.22337e+10	0	0	k__Bacteria; p__Proteobacteria; c__Alphaproteobacteria; o__Sphingomonadales; f__Erythrobacteraceae
16S_OTU_287		0	0	0	0	0	0	0	16S	9.22337e+10	0	0	k__Bacteria; p__Verrucomicrobia; c__Opitutae; o__Opitutales; f__Opitutaceae; g__Opitutus; s__
16S_OTU_204		0	0	0	0	0	0	0	16S	9.22337e+10	0	0	k__Bacteria; p__Proteobacteria; c__Betaproteobacteria; o__Burkholderiales; f__Burkholderiaceae; g__Burkholderia; s__bryophila
16S_OTU_26		0	0	0	0	0	0	0	16S	9.22337e+10	0	0	k__Bacteria; p__Proteobacteria; c__Gammaproteobacteria; o__Pseudomonadales; f__Pseudomonadaceae; g__Pseudomonas; s__veronii
16S_OTU_56		0	0	0	0	0	0	0	16S	9.22337e+10	0	0	k__Bacteria; p__Actinobacteria; c__Actinobacteria; o__Actinomycetales; f__Mycobacteriaceae; g__Mycobacterium; s__
16S_OTU_236		0	0	0	0	0	0	0	16S	9.22337e+10	0	0	k__Bacteria; p__Verrucomicrobia; c__[Pedosphaerae]; o__[Pedosphaerales]; f__; g__; s__
16S_OTU_24		0	0	0	0	0	0	0	16S	9.22337e+10	0	0	k__Bacteria; p__Bacteroidetes; c__[Saprospirae]; o__[Saprospirales]; f__Chitinophagaceae; g__Niabella; s__
16S_OTU_20		0	0	0	0	0	0	0	16S	9.22337e+10	0	0	k__Bacteria; p__Planctomycetes; c__Planctomycetia; o__Planctomycetales; f__Planctomycetaceae; g__Planctomyces; s__
16S_OTU_19		1	0	1	0	1	1	1	16S	1	0	0	k__Bacteria; p__Proteobacteria; c__Alphaproteobacteria; o__Rhizobiales; f__Hyphomicrobiaceae; g__Devosia; s__
16S_OTU_15		1	0	1	0	1	1	1	16S	1	0	0	k__Bacteria; p__Proteobacteria; c__Alphaproteobacteria; o__Ellin329; f__; g__; s__
16S_OTU_102		0	0	0	0	0	0	0	16S	9.22337e+10	0	0	k__Bacteria; p__Bacteroidetes; c__Sphingobacteriia; o__Sphingobacteriales; f__Sphingobacteriaceae; g__; s__
16S_OTU_18		0	0	0	0	0	0	0	16S	9.22337e+10	0	0	k__Bacteria; p__Proteobacteria; c__Betaproteobacteria; o__Burkholderiales; f__Comamonadaceae
16S_OTU_5		0	0	0	0	0	0	0	16S	9.22337e+10	0	0	k__Bacteria; p__Actinobacteria; c__Actinobacteria; o__Actinomycetales; f__Streptomycetaceae; g__Streptomyces; s__mirabilis
16S_OTU_4		0	0	0	0	0	0	0	16S	9.22337e+10	0	0	k__Bacteria; p__Bacteroidetes; c__[Saprospirae]; o__[Saprospirales]; f__Chitinophagaceae; g__Flavisolibacter; s__
16S_OTU_3		0	0	0	0	0	0	0	16S	9.22337e+10	0	0	k__Bacteria; p__Bacteroidetes; c__[Saprospirae]; o__[Saprospirales]; f__Chitinophagaceae
