# Supplementary material for: Fungal-Bacterial Networks in the Populus Rhizobiome Are Impacted by Soil Properties and Host Genotype
Source: Front Microbiol. 2019 Mar 29;10:481. doi: 10.3389/fmicb.2019.00481 (PMC6450171; doi:10.3389/fmicb.2019.00481)
Supplement: Table S7 — Summary of the sizes of Markov Cluster (MCL) communities for Experiment 1, as we as the number of fungi vs bacterial members. [file Table_7.xlsx]

## Sheet: Table S7
Table S7: Summary of the sizes of MCL communities for experiment 1, as we as the number of fungi vs bacterial members.
MCL_community_ID	ITS_count	16S_count	total_size
1	10	15	25				Fungi and bacteria	20
2	0	13	13				Only fungi	1
3	3	6	9				Only bacteria	18
4	0	8	8				total	39
5	3	5	8
6	1	7	8
7	3	4	7
8	1	5	6
9	0	6	6
10	0	6	6
11	0	6	6
12	1	4	5
13	4	1	5
14	3	1	4
15	0	3	3
16	0	3	3
17	1	2	3
18	0	3	3
19	0	3	3
20	1	2	3
21	1	2	3
22	1	1	2
23	0	2	2
24	0	2	2
25	1	1	2
26	0	2	2
27	0	2	2
28	0	2	2
29	0	2	2
30	1	1	2
31	0	2	2
32	1	1	2
33	0	2	2
34	0	2	2
35	1	1	2
36	1	1	2
37	1	1	2
38	1	1	2
39	2	0	2
