# Supplementary material for: Fungal-Bacterial Networks in the Populus Rhizobiome Are Impacted by Soil Properties and Host Genotype
Source: Front Microbiol. 2019 Mar 29;10:481. doi: 10.3389/fmicb.2019.00481 (PMC6450171; doi:10.3389/fmicb.2019.00481)
Supplement: Table S8 — Operational taxonomic units (OTUs) assigned to Markov Cluster (MCL) communities for Experiment 2, as well as various network topology measures each OTU node in the pearson correlation network the communities were constructed from. [file Table_8.xlsx]

## Sheet: Table S8
Table S8: OTUs assigned to MCL communities for Experiment 2, as well as various network topology measures each OTU node in the pearson correlation network the communities were constructed from.
OTU	MCL_Community_ID	AverageShortestPathLength	BetweennessCentrality	ClosenessCentrality	ClusteringCoefficient	Degree	Eccentricity	NeighborhoodConnectivity	node_type	Radiality	Stress	TopologicalCoefficient	taxonomy
16S_OTU_120	1	4.42241	0.0241777	0.226121	0.527473	14	9	11.5714	otu_16S	0.736737	7452	0.338235	k__Bacteria; p__Actinobacteria; c__Actinobacteria; o__Actinomycetales; f__Micromonosporaceae
16S_OTU_39	1	5.33621	0	0.187399	1	2	10	13.5	otu_16S	0.666446	0	0.794118	k__Bacteria; p__Actinobacteria; c__Actinobacteria; o__Actinomycetales; f__Streptomycetaceae; g__Streptomyces; s__mirabilis
16S_OTU_78	1	4.61638	0.00920872	0.21662	0.564103	13	9	11.4615	otu_16S	0.721817	3318	0.347319	k__Bacteria; p__Actinobacteria; c__Actinobacteria; o__Actinomycetales; f__Micromonosporaceae; g__Actinoplanes; s__
16S_OTU_5	1	4.82759	0.0181967	0.207143	0.5	4	9	13.75	otu_16S	0.70557	4564	0.519231	k__Bacteria; p__Actinobacteria; c__Actinobacteria; o__Actinomycetales; f__Micromonosporaceae; g__; s__
16S_OTU_127	1	4.19397	0.0683569	0.238438	0.426901	19	8	10.6316	otu_16S	0.75431	22604	0.264474	k__Bacteria; p__Spirochaetes; c__[Leptospirae]; o__[Leptospirales]; f__Leptospiraceae; g__Leptospira; s__
16S_OTU_113	1	4.30172	0.037989	0.232465	0.477124	18	9	11.1111	otu_16S	0.746021	14642	0.277778	k__Bacteria; p__Bacteroidetes; c__Cytophagia; o__Cytophagales; f__Cytophagaceae; g__; s__
16S_OTU_141	1	4.26293	0.0875207	0.23458	0.388889	9	9	11	otu_16S	0.749005	27462	0.268293	k__Bacteria; p__Bacteroidetes; c__[Saprospirae]; o__[Saprospirales]; f__Chitinophagaceae
16S_OTU_36	1	4.38793	0.0211769	0.227898	0.582418	14	9	12.1429	otu_16S	0.73939	8566	0.319549	k__Bacteria; p__Bacteroidetes; c__Cytophagia; o__Cytophagales; f__Cytophagaceae; g__; s__
16S_OTU_111	1	4.69397	0.00279616	0.213039	0.822222	10	9	13.9	otu_16S	0.715849	1028	0.434375	k__Bacteria; p__Bacteroidetes; c__[Saprospirae]; o__[Saprospirales]; f__Chitinophagaceae
16S_OTU_138	1	5.39224	6.842e-05	0.185452	0.333333	3	10	9	otu_16S	0.662135	8	0.577778	k__Bacteria; p__Actinobacteria; c__Actinobacteria; o__Actinomycetales; f__Pseudonocardiaceae; g__Pseudonocardia
16S_OTU_162	1	4.39655	0.0565564	0.227451	0.444444	18	9	10.7222	otu_16S	0.738727	17186	0.268056	k__Bacteria; p__Bacteroidetes; c__[Saprospirae]; o__[Saprospirales]; f__Chitinophagaceae
16S_OTU_158	1	4.53879	0.0191388	0.220323	0.692308	14	9	12.9286	otu_16S	0.727785	6366	0.359127	k__Bacteria; p__Bacteroidetes; c__Cytophagia; o__Cytophagales; f__Cytophagaceae; g__; s__
ITS_OTU_2	1	4.375	0.0569367	0.228571	0.609524	15	9	12.3333	otu_ITS	0.740385	22300	0.324561	k__Fungi;p__Ascomycota;c__Pezizomycetes;o__Pezizales;f__Pyronemataceae;g__Geopora
ITS_OTU_40	1	4.6681	0.00224028	0.21422	0.772727	12	9	13.5833	otu_ITS	0.717838	768	0.39951	k__Fungi;p__Ascomycota;c__Pezizomycetes;o__Pezizales;f__Pyronemataceae;g__unidentified;s__Pyronemataceae sp
ITS_OTU_169	1	4.53879	0.0511914	0.220323	0.730769	13	9	13.4615	otu_ITS	0.727785	15472	0.361746	k__Fungi;p__Ascomycota;c__Sordariomycetes;o__Hypocreales;f__Nectriaceae;g__Fusarium;s__Fusarium sp
16S_OTU_26	1	4.52155	0.0118329	0.221163	0.714286	7	9	13.8571	otu_16S	0.729111	6376	0.461905	k__Bacteria; p__Proteobacteria; c__Gammaproteobacteria; o__Xanthomonadales; f__Sinobacteraceae; g__Steroidobacter; s__
16S_OTU_154	1	4.56034	0.0318968	0.219282	0.606061	12	9	12.25	otu_16S	0.726127	8322	0.368687	k__Bacteria; p__Proteobacteria; c__Betaproteobacteria; o__MND1; f__; g__; s__
16S_OTU_67	1	4.66379	0.0360109	0.214418	0.52381	7	9	11.8571	otu_16S	0.71817	11088	0.403941	k__Bacteria; p__Proteobacteria; c__Betaproteobacteria; o__Burkholderiales; f__Comamonadaceae
16S_OTU_83	1	4.96552	0	0.201389	1	3	10	10	otu_16S	0.69496	0	0.555556	k__Bacteria; p__Proteobacteria; c__Alphaproteobacteria; o__Rhizobiales; f__Phyllobacteriaceae; g__Mesorhizobium; s__
16S_OTU_60	1	4.43534	0.0152127	0.225462	0.333333	4	9	11	otu_16S	0.735743	5436	0.335938	k__Bacteria; p__Bacteroidetes; c__Cytophagia; o__Cytophagales; f__Cytophagaceae; g__; s__
ITS_OTU_61	1	4.68103	0.00752289	0.213628	0.6	11	9	12.2727	otu_ITS	0.716843	3652	0.383523	k__Fungi;p__Ascomycota;c__Sordariomycetes;o__Xylariales;f__Incertae sedis;g__Monographella;s__Monographella cucumerina
16S_OTU_131	1	5.03448	0.00058498	0.19863	0.333333	3	10	9.66667	otu_16S	0.689655	262	0.54902	k__Bacteria; p__Proteobacteria; c__Gammaproteobacteria; o__Xanthomonadales; f__Sinobacteraceae; g__Steroidobacter; s__
16S_OTU_163	1	5.21983	0.00089232	0.191577	0.666667	4	10	9.25	otu_16S	0.675398	198	0.4625	k__Bacteria; p__Proteobacteria; c__Gammaproteobacteria; o__Xanthomonadales; f__Sinobacteraceae; g__; s__
16S_OTU_80	1	5.38362	0	0.185749	1	3	10	11	otu_16S	0.662798	0	0.611111	k__Bacteria; p__Proteobacteria; c__Betaproteobacteria; o__Ellin6067; f__; g__; s__
16S_OTU_37	2	4.26724	0.0183355	0.234343	0.533333	6	8	9	otu_16S	0.748674	7904	0.375	k__Bacteria; p__Proteobacteria; c__Alphaproteobacteria; o__Rhizobiales; f__Bradyrhizobiaceae; g__Bradyrhizobium; s__
ITS_OTU_78	2	4.63793	0.00846206	0.215613	0.5	4	8	9.5	otu_ITS	0.720159	5470	0.486842	k__FungiPMI;p__Ascomycota;c__Leotiomycetes;o__Helotiales;f__Helotiaceae;g__Leptodontidium;s__Leptodontidium_sp__PMI1538
16S_OTU_316	2	4.46983	0.00910114	0.223722	0.422222	10	9	7	otu_16S	0.73309	4548	0.269231	k__Bacteria; p__Proteobacteria; c__Alphaproteobacteria; o__Caulobacterales; f__Caulobacteraceae; g__; s__
16S_OTU_365	2	4.13793	0.0325725	0.241667	0.357143	8	9	7.5	otu_16S	0.758621	7062	0.25431	k__Bacteria; p__Actinobacteria; c__Actinobacteria; o__Actinomycetales; f__Cryptosporangiaceae; g__Cryptosporangium; s__
ITS_OTU_84	2	4.17241	0.0342289	0.239669	0.294872	13	9	6.92308	otu_ITS	0.755968	11584	0.197802	k__Fungi;p__Ascomycota;c__Sordariomycetes
ITS_OTU_145	2	4.47414	0.0212819	0.223507	0.361111	9	9	6.55556	otu_ITS	0.732759	6784	0.287879	k__Fungi;p__Glomeromycota;c__Glomeromycetes;o__Glomerales;f__Glomeraceae;g__Rhizophagus;s__Rhizophagus sp
16S_OTU_311	2	5.06466	0	0.197447	1	4	10	10	otu_16S	0.687334	0	0.555556	k__Bacteria; p__Proteobacteria; c__Alphaproteobacteria; o__Sphingomonadales; f__Erythrobacteraceae
ITS_OTU_140	2	4.87069	0.012639	0.20531	0.428571	8	10	7.25	otu_ITS	0.702255	6340	0.302083	k__FungiPMI;p__Ascomycota;c__Dothideomycetes;o__Pleosporales;f__unclassified;g__unclassified;s__Pleosporales__PMI1474
16S_OTU_298	2	4.57328	0.02058	0.218662	0.380952	7	9	8.71429	otu_16S	0.725133	5164	0.272321	k__Bacteria; p__Proteobacteria; c__Alphaproteobacteria; o__Rhizobiales; f__Xanthobacteraceae; g__Labrys; s__
16S_OTU_313	2	4.99138	0.00670528	0.200345	0.5	4	10	7.75	otu_16S	0.692971	2662	0.3875	k__Bacteria; p__Proteobacteria; c__Alphaproteobacteria; o__Rhizobiales; f__Hyphomicrobiaceae; g__Hyphomicrobium; s__
ITS_OTU_73	2	4.82759	0	0.207143	1	3	10	10.3333	otu_ITS	0.70557	0	0.645833	k__Fungi;p__Ascomycota;c__Sordariomycetes
16S_OTU_233	3	5.94397	0.00740693	0.168238	0.333333	3	9	6	otu_16S	0.619695	2030	0.566667	k__Bacteria; p__Actinobacteria; c__Actinobacteria; o__Actinomycetales; f__Micromonosporaceae; g__; s__
16S_OTU_186	3	5.30603	0.00940339	0.188465	0.571429	7	8	6	otu_16S	0.668767	2780	0.4	k__Bacteria; p__Proteobacteria; c__Alphaproteobacteria; o__Rhodospirillales; f__Rhodospirillaceae; g__Azospirillum; s__
ITS_OTU_22	3	4.96983	0.0362819	0.201214	0.416667	9	8	5.44444	otu_ITS	0.694629	7174	0.302469	k__Fungi;p__Ascomycota;c__Pezizomycetes;o__Pezizales;f__Tuberaceae;g__Tuber;s__Tuber mexiusanum
16S_OTU_164	3	5.28879	0.00079094	0.189079	0.8	6	8	6.5	otu_16S	0.670093	166	0.5	k__Bacteria; p__Proteobacteria; c__Gammaproteobacteria; o__Xanthomonadales; f__Xanthomonadaceae; g__Thermomonas; s__
16S_OTU_246	3	4.99138	0.0249085	0.200345	0.5	4	8	6.75	otu_16S	0.692971	3864	0.464286	k__Bacteria; p__Actinobacteria; c__Actinobacteria; o__Actinomycetales; f__Nocardioidaceae; g__Aeromicrobium; s__
ITS_OTU_4	3	5.39224	0	0.185452	1	5	8	7.2	otu_ITS	0.662135	0	0.6	k__Fungi;p__Basidiomycota;c__Agaricomycetes;o__Agaricales;f__Strophariaceae;g__Hebeloma;s__Hebeloma cavipes
ITS_OTU_16	3	4.98707	0.0447954	0.200519	0.464286	8	8	5.5	otu_ITS	0.693302	9482	0.34375	k__Fungi;p__Ascomycota;c__Pezizomycetes;o__Pezizales;f__Incertae sedis;g__Pulvinula;s__Pulvinula sp
ITS_OTU_77	3	5	0.0210001	0.2	0.666667	6	8	6.33333	otu_ITS	0.692308	4054	0.474359	k__Fungi;p__Ascomycota;c__Dothideomycetes;o__Pleosporales;f__Lophiostomataceae;g__Lophiostoma;s__Lophiostoma sp CBS 109932
ITS_OTU_7	3	4.93966	0.0462035	0.202443	0.3	5	9	9.2	otu_ITS	0.69695	11324	0.340741	k__FungiPMI;p__Ascomycota;c__Sordariomycetes;o__Hypocreales;f__Nectriaceae;g__Ilyonectria_PMI874
16S_OTU_170	3	5.56466	0	0.179706	1	2	9	6.5	otu_16S	0.648873	0	0.590909	k__Bacteria; p__Proteobacteria; c__Alphaproteobacteria; o__Rhizobiales; f__Xanthobacteraceae; g__; s__
16S_OTU_17	4	4.84914	0.0201842	0.206222	0.3	5	9	5	otu_16S	0.703912	4712	0.3	k__Bacteria; p__Bacteroidetes; c__[Saprospirae]; o__[Saprospirales]; f__Chitinophagaceae
16S_OTU_225	4	5.66379	0.00825895	0.17656	0.333333	3	10	4.66667	otu_16S	0.641247	1402	0.433333	k__Bacteria; p__Bacteroidetes; c__[Saprospirae]; o__[Saprospirales]; f__Chitinophagaceae; g__; s__
16S_OTU_387	4	4.87931	0.0411743	0.204947	0.214286	8	9	4.125	otu_16S	0.701592	8842	0.229167	k__Bacteria; p__Proteobacteria; c__Gammaproteobacteria; o__Xanthomonadales; f__Sinobacteraceae; g__; s__
16S_OTU_277	4	5.5431	0	0.180404	1	2	10	6.5	otu_16S	0.650531	0	0.65	k__Bacteria; p__Bacteroidetes; c__[Saprospirae]; o__[Saprospirales]; f__Chitinophagaceae; g__; s__
ITS_OTU_31	4	4.87069	0.0142456	0.20531	0.4	5	9	5	otu_ITS	0.702255	2946	0.3125	k__Fungi;p__Ascomycota;c__Sordariomycetes;o__Hypocreales;f__Nectriaceae
16S_OTU_252	4	4.75431	0.0244028	0.210335	0.333333	6	9	6.16667	otu_16S	0.711207	6138	0.272727	k__Bacteria; p__Actinobacteria; c__Actinobacteria; o__Actinomycetales; f__Nocardioidaceae; g__; s__
16S_OTU_346	4	4.47845	0.0453155	0.223292	0.266667	6	9	7	otu_16S	0.732427	9658	0.238095	k__Bacteria; p__Proteobacteria; c__Alphaproteobacteria; o__Caulobacterales; f__Caulobacteraceae
16S_OTU_207	4	5.56034	0	0.179845	1	2	10	6.5	otu_16S	0.649204	0	0.65	k__Bacteria; p__Actinobacteria; c__Actinobacteria; o__Actinomycetales; f__Nocardioidaceae
16S_OTU_226	5	7.25	0	0.137931	1	2	13	5	otu_16S	0.519231	0	0.833333	k__Bacteria; p__Actinobacteria; c__Actinobacteria; o__Actinomycetales; f__Actinosynnemataceae
16S_OTU_223	5	6.4181	0.0120321	0.155809	0.4	5	12	3.6	otu_16S	0.583223	2968	0.425	k__Bacteria; p__Bacteroidetes; c__[Saprospirae]; o__[Saprospirales]; f__Chitinophagaceae; g__Chitinophaga; s__
ITS_OTU_118	5	6.26293	0.00912231	0.15967	0.4	5	12	3.8	otu_ITS	0.595159	3054	0.4	k__Fungi;p__Basidiomycota;c__Agaricomycetes;o__Agaricales;f__Niaceae;g__Flagelloscypha;s__Flagelloscypha minutissima
16S_OTU_234	5	5.4569	0.0493976	0.183254	0.333333	6	11	4.5	otu_16S	0.657162	10452	0.288889	k__Bacteria; p__Actinobacteria; c__Actinobacteria; o__Actinomycetales; f__Actinosynnemataceae
ITS_OTU_9	5	5.99569	0.00539058	0.166786	0.333333	4	11	4.25	otu_ITS	0.615716	1132	0.4	k__Fungi;p__Ascomycota;c__Pezizomycetes;o__Pezizales;f__Pyronemataceae;g__Geopora;s__Geopora sp
16S_OTU_192	5	7.41379	0	0.134884	0	1	13	5	otu_16S	0.506631	0	0	k__Bacteria; p__Bacteroidetes; c__[Saprospirae]; o__[Saprospirales]; f__Chitinophagaceae; g__; s__
ITS_OTU_17	5	6.41379	0.00031224	0.155914	0.666667	4	12	5	otu_ITS	0.583554	42	0.5	k__Fungi;p__Ascomycota;c__Sordariomycetes;o__Hypocreales;f__Incertae sedis;g__Sarocladium;s__Sarocladium kiliense
16S_OTU_30	6	4.49138	0.055178	0.222649	0.333333	6	9	5	otu_16S	0.731432	10316	0.284314	k__Bacteria; p__Proteobacteria; c__Alphaproteobacteria; o__Rhizobiales; f__Rhizobiaceae; g__Agrobacterium; s__
16S_OTU_354	6	4.6681	0.0552641	0.21422	0.266667	6	9	5.33333	otu_16S	0.717838	9820	0.263158	k__Bacteria; p__Chloroflexi; c__Ellin6529; o__; f__; g__; s__
16S_OTU_307	6	5.2931	0.0105938	0.188925	0.5	5	10	4.4	otu_16S	0.669761	3512	0.4	k__Bacteria; p__Proteobacteria; c__Alphaproteobacteria; o__Rhodobacterales; f__Rhodobacteraceae; g__Rhodobacter; s__
16S_OTU_221	6	5.2931	0.0105938	0.188925	0.5	5	10	4.4	otu_16S	0.669761	3512	0.4	k__Bacteria; p__Proteobacteria; c__Betaproteobacteria; o__SC-I-84; f__; g__; s__
16S_OTU_390	6	6.28448	0	0.159122	1	2	11	5	otu_16S	0.593501	0	1	k__Bacteria; p__Proteobacteria; c__Alphaproteobacteria; o__Sphingomonadales; f__Sphingomonadaceae; g__Novosphingobium; s__
ITS_OTU_47	6	6.21552	0.00495868	0.160888	0.333333	3	11	4	otu_ITS	0.598806	1664	0.611111	k__Fungi;p__Ascomycota;c__Leotiomycetes;o__Helotiales
16S_OTU_188	6	6.71983	0.00075129	0.148813	0	2	12	3.5	otu_16S	0.560013	132	0.5	k__Bacteria; p__Actinobacteria; c__Acidimicrobiia; o__Acidimicrobiales; f__EB1017; g__; s__
16S_OTU_344	7	4.72414	0.0037962	0.211679	0.5	4	9	7.5	otu_16S	0.713528	488	0.426471	k__Bacteria; p__Actinobacteria; c__Actinobacteria; o__Actinomycetales; f__Microbacteriaceae
16S_OTU_328	7	4.37931	0.0209621	0.228346	0.6	6	8	7.5	otu_16S	0.740053	5468	0.326087	k__Bacteria; p__Armatimonadetes; c__Armatimonadia; o__FW68; f__; g__; s__
ITS_OTU_37	7	4.55172	0.0244929	0.219697	0.361111	9	9	6.33333	otu_ITS	0.72679	6964	0.234568	k__Fungi;p__Ascomycota;c__Dothideomycetes;o__Pleosporales;f__Incertae sedis;g__Phoma
ITS_OTU_71	7	4.38793	0.0215321	0.227898	0.533333	6	8	7.16667	otu_ITS	0.73939	5950	0.325758	k__Fungi;p__Ascomycota;c__Sordariomycetes;o__Xylariales;f__Incertae sedis;g__Microdochium
16S_OTU_314	7	4.5819	0.0282713	0.21825	0.428571	7	9	6.71429	otu_16S	0.724469	7044	0.298701	k__Bacteria; p__Actinobacteria; c__Actinobacteria; o__Actinomycetales; f__Intrasporangiaceae; g__Terracoccus; s__
16S_OTU_166	7	5.21552	0	0.191736	1	2	9	7.5	otu_16S	0.675729	0	0.75	k__Bacteria; p__Bacteroidetes; c__Cytophagia; o__Cytophagales; f__Cytophagaceae; g__; s__
16S_OTU_265	8	5.06466	0.0273884	0.197447	0.428571	7	9	5.14286	otu_16S	0.687334	6624	0.3125	k__Bacteria; p__Firmicutes; c__Bacilli; o__Bacillales; f__Staphylococcaceae; g__Staphylococcus; s__
16S_OTU_264	8	5.50862	0.00670589	0.181534	0.8	5	9	6.4	otu_16S	0.653183	2698	0.457143	k__Bacteria; p__Firmicutes; c__Bacilli; o__Bacillales; f__Bacillaceae; g__Bacillus; s__flexus
16S_OTU_278	8	5.5	0.0192266	0.181818	0.428571	7	9	4.71429	otu_16S	0.653846	5292	0.351648	k__Bacteria; p__Proteobacteria; c__Deltaproteobacteria; o__MIZ46; f__; g__; s__
16S_OTU_274	8	5.83621	0.00063878	0.171344	0.7	5	9	6	otu_16S	0.627984	88	0.461538	k__Bacteria; p__Firmicutes; c__Bacilli; o__Bacillales; f__Planococcaceae
16S_OTU_74	8	6.49569	0	0.153948	0	1	10	7	otu_16S	0.577255	0	0	k__Bacteria; p__Proteobacteria; c__Betaproteobacteria; o__Burkholderiales; f__Oxalobacteraceae
16S_OTU_248	8	5.50862	0.00164666	0.181534	0.333333	3	9	5	otu_16S	0.653183	362	0.518519	k__Bacteria; p__Proteobacteria; c__Alphaproteobacteria; o__Rhizobiales; f__Phyllobacteriaceae
16S_OTU_27	9	4.17241	0.0824364	0.239669	0.227273	12	7	6.25	otu_16S	0.755968	15358	0.20977	k__Bacteria; p__Proteobacteria; c__Alphaproteobacteria; o__Rhizobiales; f__Rhizobiaceae; g__Agrobacterium; s__
ITS_OTU_93	9	4.3319	0.0103359	0.230846	0.6	6	8	9.66667	otu_ITS	0.7437	3810	0.322222	k__Fungi;p__Ascomycota;c__Dothideomycetes;o__Pleosporales;f__Cucurbitariaceae;g__Pyrenochaetopsis;s__Pyrenochaetopsis leptospora
16S_OTU_6	9	5.1681	0	0.193495	0	1	8	12	otu_16S	0.679377	0	0	k__Bacteria; p__Proteobacteria; c__Alphaproteobacteria; o__Caulobacterales; f__Caulobacteraceae; g__Caulobacter; s__
16S_OTU_14	9	5.16379	0	0.193656	1	2	8	7.5	otu_16S	0.679708	0	0.625	k__Bacteria; p__Bacteroidetes; c__[Saprospirae]; o__[Saprospirales]; f__Chitinophagaceae; g__Niabella; s__
16S_OTU_31	9	4.94828	0.00077528	0.202091	0.666667	3	8	6	otu_16S	0.696286	118	0.461538	k__Bacteria; p__Proteobacteria; c__Alphaproteobacteria; o__Rhizobiales; f__Hyphomicrobiaceae; g__Devosia; s__
16S_OTU_28	9	4.43103	0.0442567	0.225681	0.333333	4	8	7.5	otu_16S	0.736074	7076	0.329545	k__Bacteria; p__Proteobacteria; c__Betaproteobacteria; o__Burkholderiales; f__Alcaligenaceae; g__Achromobacter; s__
16S_OTU_230	10	4.31034	0.0346225	0.232	0.333333	4	8	9.25	otu_16S	0.745358	7270	0.346154	k__Bacteria; p__Bacteroidetes; c__[Saprospirae]; o__[Saprospirales]; f__Chitinophagaceae; g__Niastella; s__
ITS_OTU_18	10	4.35345	0.0256321	0.229703	0.363636	11	8	7	otu_ITS	0.742042	7816	0.241379	k__FungiPMI;p__Ascomycota;c__Dothideomycetes;o__Pleosporales;f__Pleosporaceae;g__unclassified;s__Pleosporaceae__PMI1399
ITS_OTU_63	10	3.97414	0.113309	0.251627	0.25641	13	8	7.07692	otu_ITS	0.77122	31442	0.176923	k__FungiPMI;p__Ascomycota;c__Sordariomycetes;o__Hypocreales;f__Nectriaceae;g__Fusarium;s__Fusarium_sp__PMI166
16S_OTU_10	10	5.27155	1.866e-05	0.189697	0.833333	4	9	8.5	otu_16S	0.671419	4	0.53125	k__Bacteria; p__Proteobacteria; c__Gammaproteobacteria; o__Xanthomonadales; f__Xanthomonadaceae; g__Pseudoxanthomonas
16S_OTU_13	10	4.53448	0.00480315	0.220532	0.464286	8	8	8.125	otu_16S	0.728117	2312	0.325	k__Bacteria; p__Bacteroidetes; c__[Saprospirae]; o__[Saprospirales]; f__Chitinophagaceae; g__Chitinophaga; s__
ITS_OTU_160	10	4.93103	0	0.202797	1	3	9	10.6667	otu_ITS	0.697613	0	0.627451	k__Fungi;p__Glomeromycota;c__Glomeromycetes;o__Glomerales;f__Glomeraceae;g__Rhizophagus;s__Rhizophagus sp
16S_OTU_266	11	4.76724	0.0134371	0.209765	0	2	10	6.5	otu_16S	0.710212	2268	0.5	k__Bacteria; p__Proteobacteria; c__Alphaproteobacteria; o__Rhizobiales; f__Hyphomicrobiaceae; g__Hyphomicrobium; s__
16S_OTU_375	11	5.05603	0.0370164	0.197783	0.1	5	10	3.8	otu_16S	0.687997	8492	0.246154	k__Bacteria; p__Actinobacteria; c__Thermoleophilia; o__Solirubrobacterales; f__; g__; s__
16S_OTU_169	11	6.57328	0.00529956	0.152131	0	2	11	4	otu_16S	0.571286	1684	0.5	k__Bacteria; p__Actinobacteria; c__Actinobacteria; o__Actinomycetales; f__Promicromonosporaceae; g__Promicromonospora; s__
16S_OTU_363	11	5.74138	0.0113125	0.174174	0.333333	3	10	5	otu_16S	0.635279	3550	0.388889	k__Bacteria; p__Actinobacteria; c__Actinobacteria; o__Actinomycetales; f__Micromonosporaceae; g__Virgisporangium; s__ochraceum
16S_OTU_373	11	4.89224	0.00897133	0.204405	0	2	10	7.5	otu_16S	0.700597	2376	0.541667	k__Bacteria; p__Acidobacteria; c__Acidobacteria-6; o__iii1-15; f__; g__; s__
16S_OTU_11	12	4.08621	0.0620321	0.244726	0.178571	8	7	5.5	otu_16S	0.762599	14628	0.206731	k__Bacteria; p__Proteobacteria; c__Gammaproteobacteria; o__Xanthomonadales; f__Sinobacteraceae; g__Steroidobacter; s__
16S_OTU_94	12	4.86207	0	0.205674	1	3	8	6	otu_16S	0.702918	0	0.545455	k__Bacteria; p__Proteobacteria; c__Betaproteobacteria; o__Burkholderiales; f__Burkholderiaceae; g__Burkholderia; s__bryophila
16S_OTU_89	12	4.75	0.00630468	0.210526	0.666667	4	8	5.25	otu_16S	0.711538	2330	0.403846	k__Bacteria; p__Proteobacteria; c__Alphaproteobacteria; o__Rhizobiales; f__Methylocystaceae; g__; s__
16S_OTU_96	12	4.40086	0.022948	0.227228	0.333333	6	8	5	otu_16S	0.738395	5972	0.263158	k__Bacteria; p__Proteobacteria; c__Alphaproteobacteria; o__Rhizobiales; f__Methylobacteriaceae; g__Methylobacterium; s__adhaesivum
16S_OTU_237	12	4.87931	0.0152707	0.204947	0.166667	4	9	4	otu_16S	0.701592	4882	0.388889	k__Bacteria; p__Actinobacteria; c__Actinobacteria; o__Actinomycetales; f__Nocardioidaceae; g__Nocardioides; s__
16S_OTU_299	13	5.31897	0.0177842	0.188006	0.333333	4	9	4.25	otu_16S	0.667772	2868	0.333333	k__Bacteria; p__Bacteroidetes; c__[Saprospirae]; o__[Saprospirales]; f__Chitinophagaceae; g__Filimonas; s__lacunae
16S_OTU_318	13	5.08621	0.0384216	0.19661	0.2	6	9	3	otu_16S	0.685676	5182	0.257576	k__Bacteria; p__Bacteroidetes; c__[Saprospirae]; o__[Saprospirales]; f__Chitinophagaceae; g__Chitinophaga; s__
16S_OTU_254	13	6.07759	0	0.164539	1	2	10	4	otu_16S	0.609416	0	0.666667	k__Bacteria; p__Proteobacteria; c__Gammaproteobacteria; o__Xanthomonadales; f__Xanthomonadaceae; g__Dyella; s__
16S_OTU_261	13	6.07759	0	0.164539	1	2	10	4	otu_16S	0.609416	0	0.666667	k__Bacteria; p__Bacteroidetes; c__[Saprospirae]; o__[Saprospirales]; f__Chitinophagaceae; g__Sediminibacterium; s__
16S_OTU_126	14	5.15517	0.0175058	0.19398	0.2	5	9	8.4	otu_16S	0.680371	5234	0.380952	k__Bacteria; p__Verrucomicrobia; c__[Spartobacteria]; o__[Chthoniobacterales]; f__[Chthoniobacteraceae]
16S_OTU_136	14	6.15086	0	0.162579	0	1	10	5	otu_16S	0.60378	0	0	k__Bacteria; p__Proteobacteria; c__Alphaproteobacteria; o__Rhizobiales; f__Hyphomicrobiaceae; g__Devosia; s__
16S_OTU_142	14	5.27586	0.00021971	0.189542	0.333333	3	10	8.66667	otu_16S	0.671088	64	0.416667	k__Bacteria; p__Bacteroidetes; c__Cytophagia; o__Cytophagales; f__Cytophagaceae; g__; s__
16S_OTU_129	14	6.15086	0	0.162579	0	1	10	5	otu_16S	0.60378	0	0	k__Bacteria; p__Spirochaetes; c__Spirochaetes; o__Spirochaetales; f__Spirochaetaceae
16S_OTU_184	15	4.91379	0.0286316	0.203509	0.380952	7	10	5.42857	otu_16S	0.698939	5654	0.270677	k__Bacteria; p__Verrucomicrobia; c__Opitutae; o__Opitutales; f__Opitutaceae; g__Opitutus; s__
ITS_OTU_62	15	5.30603	0.00347087	0.188465	0.6	6	11	5.5	otu_ITS	0.668767	1150	0.366667	k__Fungi;p__Ascomycota;c__Incertae sedis;o__Incertae sedis;f__Incertae sedis;g__Vermispora;s__Vermispora fusarina
16S_OTU_289	15	5.31034	0.00147056	0.188312	0.8	5	11	6.4	otu_16S	0.668435	608	0.426667	k__Bacteria; p__Proteobacteria; c__Gammaproteobacteria; o__Xanthomonadales; f__Sinobacteraceae; g__; s__
ITS_OTU_24	15	5.89655	0	0.169591	1	3	11	6	otu_ITS	0.623342	0	0.75	k__Fungi;p__Ascomycota;c__Sordariomycetes;o__Hypocreales;f__Incertae sedis;g__Acremonium;s__Acremonium nepalense
16S_OTU_75	16	5.29741	0	0.188771	1	2	11	4.5	otu_16S	0.66943	0	0.642857	k__Bacteria; p__Proteobacteria; c__Alphaproteobacteria; o__Caulobacterales; f__Caulobacteraceae
16S_OTU_378	16	5.21983	0.00989642	0.191577	0.166667	4	11	3	otu_16S	0.675398	1796	0.357143	k__Bacteria; p__Proteobacteria; c__Gammaproteobacteria; o__Xanthomonadales; f__Sinobacteraceae; g__; s__
ITS_OTU_14	16	4.35345	0.0532916	0.229703	0.1	5	10	5.6	otu_ITS	0.742042	8448	0.238095	k__Fungi;p__unidentified;c__unidentified;o__unidentified;f__unidentified;g__unidentified;s__uncultured fungus
16S_OTU_76	16	6.21552	0	0.160888	0	1	12	4	otu_16S	0.598806	0	0	k__Bacteria; p__Actinobacteria; c__Acidimicrobiia; o__Acidimicrobiales; f__EB1017; g__; s__
16S_OTU_340	17	5.44828	0.0256381	0.183544	0.333333	3	9	6	otu_16S	0.657825	4524	0.435897	k__Bacteria; p__Proteobacteria; c__Gammaproteobacteria; o__Legionellales; f__Coxiellaceae; g__; s__
16S_OTU_86	17	6.42672	0.0172041	0.1556	0	3	10	1.66667	otu_16S	0.58256	3022	0.333333	k__Bacteria; p__FCPU426; c__; o__; f__; g__; s__
16S_OTU_342	17	7.42241	0	0.134727	0	1	11	3	otu_16S	0.505968	0	0	k__Bacteria; p__Planctomycetes; c__Planctomycetia; o__Pirellulales; f__Pirellulaceae; g__; s__
ITS_OTU_65	17	7.42241	0	0.134727	0	1	11	3	otu_ITS	0.505968	0	0	k__Fungi;p__Ascomycota;c__Dothideomycetes;o__Pleosporales;f__Leptosphaeriaceae;g__Leptosphaeria;s__Leptosphaeria sp MH_2001
ITS_OTU_110	18	4.79741	0.0113674	0.208446	0.166667	4	10	5.25	otu_ITS	0.707891	2162	0.296875	k__Fungi;p__Ascomycota;c__Sordariomycetes
ITS_OTU_51	18	4.96983	0.0165867	0.201214	0.166667	4	10	4	otu_ITS	0.694629	3080	0.318182	k__FungiPMI;p__Ascomycota;c__Sordariomycetes;o__unclassified;f__unclassified;g__unclassified;s__Sordariomycetes__PMI488
ITS_OTU_44	18	5.00431	0.00488124	0.199828	0.333333	3	10	5.66667	otu_ITS	0.691976	1300	0.410256	k__FungiPMI;p__Ascomycota;c__Leotiomycetes;o__unclassified;f__unclassified;g__unclassified;s__Leotiomycetes_sp__PMI1496
ITS_OTU_91	19	4.61638	0.0416108	0.21662	0.285714	8	10	5.375	otu_ITS	0.721817	8668	0.238636	k__Fungi;p__Ascomycota;c__Dothideomycetes;o__Pleosporales;f__Leptosphaeriaceae;g__Leptosphaeria;s__Leptosphaeria sp
ITS_OTU_10	19	4.52586	0.0205896	0.220952	0.5	4	10	7.25	otu_ITS	0.72878	4796	0.329545	k__Fungi;p__Ascomycota;c__Sordariomycetes;o__Hypocreales;f__Nectriaceae;g__Fusarium;s__Fusarium acutatum
ITS_OTU_173	19	4.8319	0.0222657	0.206958	0.333333	3	9	6	otu_ITS	0.705239	4224	0.404762	k__Fungi;p__Basidiomycota;c__Microbotryomycetes;o__Sporidiobolales;f__Incertae sedis;g__Rhodotorula;s__Rhodotorula lamellibrachiae
16S_OTU_319	20	5.39655	6.22e-05	0.185304	0	2	10	9.5	otu_16S	0.661804	12	0.566667	k__Bacteria; p__Bacteroidetes; c__[Saprospirae]; o__[Saprospirales]; f__Chitinophagaceae
ITS_OTU_81	20	5.12069	0.00942736	0.195286	0.3	5	10	9.2	otu_ITS	0.683024	2460	0.44	k__Fungi;p__Ascomycota;c__Leotiomycetes;o__Helotiales;f__Incertae sedis;g__Tetracladium;s__Tetracladium sp
ITS_OTU_49	20	6.11638	0	0.163495	0	1	11	5	otu_ITS	0.606432	0	0	k__Fungi;p__Ascomycota;c__Sordariomycetes;o__Hypocreales;f__Bionectriaceae;g__Clonostachys;s__Clonostachys rosea f. catenulata
ITS_OTU_5	21	5.76724	0.0145296	0.173393	0.2	5	10	3.4	otu_ITS	0.633289	3574	0.333333	k__Fungi;p__Ascomycota;c__Sordariomycetes;o__Xylariales;f__Incertae sedis;g__Monographella;s__Monographella cucumerina
ITS_OTU_42	21	5.4181	0.012958	0.184566	0.4	5	9	5.8	otu_ITS	0.660146	3018	0.3625	k__Fungi;p__Ascomycota;c__Sordariomycetes;o__Hypocreales;f__Incertae sedis;g__Ilyonectria;s__Ilyonectria robusta
ITS_OTU_36	21	5.81034	0.0105328	0.172107	0.333333	3	10	4.66667	otu_ITS	0.629973	1384	0.433333	k__Fungi;p__Ascomycota;c__Sordariomycetes;o__Hypocreales;f__Nectriaceae;g__Calonectria;s__Calonectria chinensis
16S_OTU_216	22	5.68103	0.00216925	0.176024	0	2	11	5	otu_16S	0.63992	302	0.5	k__Bacteria; p__Proteobacteria; c__Alphaproteobacteria; o__Sphingomonadales; f__Sphingomonadaceae
16S_OTU_352	22	5.22414	0.00989671	0.191419	0	3	10	3.66667	otu_16S	0.675066	1854	0.333333	k__Bacteria; p__Proteobacteria; c__Alphaproteobacteria; o__Rhizobiales; f__; g__; s__
16S_OTU_309	22	4.9569	0.0127804	0.201739	0	3	10	5.33333	otu_16S	0.695623	2444	0.361111	k__Bacteria; p__Spirochaetes; c__Spirochaetes; o__Spirochaetales; f__Spirochaetaceae; g__Spirochaeta; s__aurantia
16S_OTU_183	23	5.00431	0.0251493	0.199828	0	2	10	7	otu_16S	0.691976	2950	0.5	k__Bacteria; p__Acidobacteria; c__Acidobacteriia; o__Acidobacteriales; f__Acidobacteriaceae; g__Edaphobacter; s__
16S_OTU_367	23	4.25862	0.0705605	0.234818	0.142857	8	10	5.125	otu_16S	0.749337	11616	0.174107	k__Bacteria; p__Proteobacteria; c__Betaproteobacteria; o__Burkholderiales; f__Burkholderiaceae; g__Burkholderia; s__
16S_OTU_360	23	4.59483	0.00207897	0.217636	0.666667	3	10	9.66667	otu_16S	0.723475	628	0.460317	k__Bacteria; p__Proteobacteria; c__Deltaproteobacteria; o__Myxococcales; f__Haliangiaceae; g__; s__
ITS_OTU_136	24	4.82328	0.0142521	0.207328	0.333333	3	9	4.66667	otu_ITS	0.705902	1944	0.433333	k__FungiPMI;p__Ascomycota;c__Sordariomycetes;o__Hypocreales;f__Nectriaceae;g__Fusarium;s__Fusarium_sp__PMI800
16S_OTU_258	24	5.66379	0	0.17656	0	1	9	4	otu_16S	0.641247	0	0	k__Bacteria; p__Actinobacteria; c__Actinobacteria; o__Actinomycetales; f__Microbacteriaceae
16S_OTU_249	24	4.6681	0.0112695	0.21422	0.333333	4	8	3.75	otu_16S	0.717838	1472	0.35	k__Bacteria; p__Proteobacteria; c__Betaproteobacteria; o__Rhodocyclales; f__Rhodocyclaceae
16S_OTU_242	25	4.49138	0.010522	0.222649	0.333333	3	9	6.33333	otu_16S	0.731432	2498	0.428571	k__Bacteria; p__Bacteroidetes; c__[Saprospirae]; o__[Saprospirales]; f__Chitinophagaceae; g__; s__
ITS_OTU_191	25	3.94397	0.0802025	0.253552	0.142857	8	9	6.75	otu_ITS	0.773541	14308	0.168919	k__Fungi;p__Ascomycota;c__Leotiomycetes;o__Helotiales
16S_OTU_175	25	4.66379	0.0105917	0.214418	0	2	10	8	otu_16S	0.71817	2388	0.5	k__Bacteria; p__Actinobacteria; c__Actinobacteria; o__Actinomycetales; f__Nocardioidaceae; g__; s__
16S_OTU_93	26	4.04741	0.0359242	0.247071	0.333333	4	8	8.25	otu_16S	0.765584	7866	0.285714	k__Bacteria; p__Bacteroidetes; c__Sphingobacteriia; o__Sphingobacteriales; f__Sphingobacteriaceae
16S_OTU_376	26	3.92241	0.0907789	0.254945	0.107143	8	9	5.75	otu_16S	0.775199	15856	0.158088	k__Bacteria; p__Proteobacteria; c__Gammaproteobacteria; o__Enterobacteriales; f__Enterobacteriaceae
16S_OTU_336	26	4.63362	0	0.215814	1	2	9	6.5	otu_16S	0.720491	0	0.590909	k__Bacteria; p__Proteobacteria; c__Alphaproteobacteria; o__Rhizobiales; f__Hyphomicrobiaceae; g__Rhodoplanes; s__
16S_OTU_380	27	4.86207	0.0419073	0.205674	0	4	9	3	otu_16S	0.702918	5728	0.25	k__Bacteria; p__Bacteroidetes; c__Cytophagia; o__Cytophagales; f__Cytophagaceae; g__; s__
16S_OTU_69	27	5.85776	0	0.170714	0	1	10	4	otu_16S	0.626326	0	0	k__Bacteria; p__Proteobacteria; c__Alphaproteobacteria; o__Caulobacterales; f__Caulobacteraceae; g__Asticcacaulis; s__
16S_OTU_73	27	5.62931	0.0146978	0.177642	0	2	10	3.5	otu_16S	0.643899	1830	0.5	k__Bacteria; p__Bacteroidetes; c__[Saprospirae]; o__[Saprospirales]; f__Chitinophagaceae
16S_OTU_68	28	7.52155	0	0.132951	0	1	12	2	otu_16S	0.498342	0	0	k__Bacteria; p__Proteobacteria; c__Betaproteobacteria; o__Burkholderiales; f__Comamonadaceae
16S_OTU_85	28	6.52586	0.00862069	0.153236	0	2	11	1.5	otu_16S	0.574934	2072	0.5	k__Bacteria; p__Bacteroidetes; c__[Saprospirae]; o__[Saprospirales]; f__Chitinophagaceae
16S_OTU_71	28	5.53879	0.0171667	0.180545	0	2	10	7	otu_16S	0.650862	4140	0.5	k__Bacteria; p__Actinobacteria; c__Actinobacteria; o__Actinomycetales; f__Pseudonocardiaceae; g__Amycolatopsis; s__
ITS_OTU_85	29	5.36638	0.0385881	0.186345	0.285714	8	9	4.375	otu_ITS	0.664125	10032	0.283333	k__Fungi;p__Ascomycota;c__Sordariomycetes;o__Diaporthales;f__Diaporthaceae;g__Phomopsis;s__Phomopsis sp H4305
16S_OTU_388	29	6.36207	0	0.157182	0	1	10	8	otu_16S	0.587533	0	0	k__Bacteria; p__Proteobacteria; c__Betaproteobacteria; o__Burkholderiales; f__Comamonadaceae; g__Rubrivivax; s__
16S_OTU_279	29	6.07759	0	0.164539	1	2	10	7.5	otu_16S	0.609416	0	0.75	k__Bacteria; p__Actinobacteria; c__Actinobacteria; o__Actinomycetales; f__Nocardioidaceae; g__; s__
16S_OTU_321	30	4.19397	0.0935421	0.238438	0.0952381	7	8	5.85714	otu_16S	0.75431	18928	0.193878	k__Bacteria; p__Proteobacteria; c__Deltaproteobacteria; o__Myxococcales; f__; g__; s__
16S_OTU_295	30	5.18966	0	0.192691	0	1	9	7	otu_16S	0.677719	0	0	k__Bacteria; p__Proteobacteria; c__Alphaproteobacteria; o__Sphingomonadales; f__Sphingomonadaceae; g__Kaistobacter; s__
16S_OTU_334	30	5.18966	0	0.192691	0	1	9	7	otu_16S	0.677719	0	0	k__Bacteria; p__Actinobacteria; c__Actinobacteria; o__Actinomycetales; f__Micrococcaceae; g__Arthrobacter
16S_OTU_228	31	1.5	0	0.666667	0	1	2	2	otu_16S	0.75	0	0	k__Bacteria; p__Proteobacteria; c__Betaproteobacteria; o__Burkholderiales; f__Comamonadaceae; g__Methylibium; s__
16S_OTU_91	31	1	1	1	0	2	1	1	otu_16S	1	2	0	k__Bacteria; p__Proteobacteria; c__Betaproteobacteria; o__Burkholderiales; f__Oxalobacteraceae; g__Herbaspirillum; s__
16S_OTU_32	31	1.5	0	0.666667	0	1	2	2	otu_16S	0.75	0	0	k__Bacteria; p__Proteobacteria; c__Alphaproteobacteria; o__Sphingomonadales; f__Sphingomonadaceae; g__Sphingomonas; s__wittichii
16S_OTU_49	32	4.90948	0.0177378	0.203687	0.1	5	9	4.4	otu_16S	0.699271	4116	0.271429	k__Bacteria; p__Proteobacteria; c__Betaproteobacteria; o__Methylophilales; f__Methylophilaceae; g__Methylotenera; s__mobilis
16S_OTU_3	32	5.90517	0	0.169343	0	1	10	5	otu_16S	0.622679	0	0	k__Bacteria; p__Proteobacteria; c__Alphaproteobacteria; o__Sphingomonadales; f__Sphingomonadaceae; g__Sphingobium; s__
16S_OTU_297	32	5.90517	0	0.169343	0	1	10	5	otu_16S	0.622679	0	0	k__Bacteria; p__Bacteroidetes; c__[Saprospirae]; o__[Saprospirales]; f__Chitinophagaceae
16S_OTU_4	33	4.14655	0.0692707	0.241164	0.142857	7	8	4.42857	otu_16S	0.757958	13318	0.207143	k__Bacteria; p__Proteobacteria; c__Alphaproteobacteria; o__Rhizobiales; f__Rhizobiaceae; g__Rhizobium
16S_OTU_103	33	5.14224	0	0.194468	0	1	9	7	otu_16S	0.681366	0	0	k__Bacteria; p__Proteobacteria; c__Betaproteobacteria; o__Burkholderiales; f__Comamonadaceae
16S_OTU_51	33	4.71552	0.0217309	0.212066	0.333333	3	9	6.66667	otu_16S	0.714191	4072	0.395833	k__Bacteria; p__Proteobacteria; c__Gammaproteobacteria; o__Xanthomonadales; f__Xanthomonadaceae; g__Stenotrophomonas
ITS_OTU_96	34	7.59914	0.00862069	0.131594	0	2	12	1.5	otu_ITS	0.492374	2464	0.5	k__Fungi;p__Ascomycota;c__Eurotiomycetes;o__Chaetothyriales;f__Herpotrichiellaceae;g__Exophiala;s__Exophiala equina
ITS_OTU_103	34	8.59483	0	0.116349	0	1	13	2	otu_ITS	0.415782	0	0	k__Fungi;p__Glomeromycota;c__Glomeromycetes;o__Glomerales;f__Glomeraceae;g__Rhizophagus;s__Rhizophagus sp
16S_OTU_179	35	6.8319	0.00105374	0.146372	0	2	10	2.5	otu_16S	0.551393	570	0.5	k__Bacteria; p__Proteobacteria; c__Alphaproteobacteria; o__Rhizobiales; f__Hyphomicrobiaceae; g__Devosia; s__
16S_OTU_200	35	6.74569	0.00219286	0.148243	0	2	11	3.5	otu_16S	0.558024	354	0.5	k__Bacteria; p__Acidobacteria; c__Acidobacteria-6; o__iii1-15; f__; g__; s__
ITS_OTU_30	36	4.04741	0.112023	0.247071	0.0666667	10	9	4.5	otu_ITS	0.765584	21752	0.142857	k__Fungi;p__Basidiomycota;c__Agaricomycetes;o__Agaricales
16S_OTU_174	36	4.81897	0	0.207513	1	2	10	9	otu_16S	0.706233	0	0.6	k__Bacteria; p__Planctomycetes; c__Planctomycetia; o__Planctomycetales; f__Planctomycetaceae; g__Planctomyces; s__
ITS_OTU_21	37	5.11638	0.0487667	0.195451	0.3	5	9	6.6	otu_ITS	0.683355	14608	0.295238	k__FungiPMI;p__Ascomycota;c__Sordariomycetes;o__Hypocreales;f__Nectriaceae;g__unclassified;s__Nectriaceae__PMI1221
16S_OTU_288	37	6.11207	0	0.163611	0	1	10	5	otu_16S	0.606764	0	0	k__Bacteria; p__Spirochaetes; c__[Leptospirae]; o__[Leptospirales]; f__Leptospiraceae; g__Turneriella; s__
16S_OTU_393	38	4.79741	0.00965032	0.208446	0	3	10	4.33333	otu_16S	0.707891	1408	0.37037	k__Bacteria; p__Planctomycetes; c__Planctomycetia; o__Pirellulales; f__Pirellulaceae; g__; s__
16S_OTU_143	38	5.7931	0	0.172619	0	1	11	3	otu_16S	0.6313	0	0	k__Bacteria; p__Verrucomicrobia; c__Opitutae; o__Opitutales; f__Opitutaceae; g__Opitutus; s__
16S_OTU_385	39	6.75	0	0.148148	0	1	12	3	otu_16S	0.557692	0	0	k__Bacteria; p__Proteobacteria; c__Alphaproteobacteria; o__Rhizobiales; f__Rhizobiaceae; g__Kaistia; s__
ITS_OTU_38	39	5.75431	0.00862069	0.173783	0.333333	3	11	4.33333	otu_ITS	0.634284	4162	0.444444	k__FungiPMI;p__Ascomycota;c__Sordariomycetes;o__unclassified;f__unclassified;g__unclassified;s__Sordariomycetes__PMI502
16S_OTU_125	40	6.96983	0	0.143476	0	1	11	3	otu_16S	0.540782	0	0	k__Bacteria; p__Bacteroidetes; c__[Saprospirae]; o__[Saprospirales]; f__Chitinophagaceae; g__; s__
ITS_OTU_29	40	5.97414	0.00862069	0.167388	0.333333	3	10	3.66667	otu_ITS	0.617374	1574	0.47619	k__Fungi;p__Ascomycota;c__Pezizomycetes;o__Pezizales;f__Tuberaceae;g__Tuber;s__Tuber sp 36 GB_2011
16S_OTU_296	41	4.91379	0.0319973	0.203509	0.25	8	11	4.5	otu_16S	0.698939	6276	0.242647	k__Bacteria; p__Proteobacteria; c__Gammaproteobacteria; o__Xanthomonadales; f__Xanthomonadaceae; g__Dokdonella; s__
16S_OTU_306	41	5.90086	0	0.169467	1	2	12	7	otu_16S	0.623011	0	0.777778	k__Bacteria; p__Actinobacteria; c__Actinobacteria; o__Actinomycetales; f__Nocardioidaceae
16S_OTU_224	42	5.27586	0.0416463	0.189542	0.1	5	10	4	otu_16S	0.671088	5772	0.242857	k__Bacteria; p__Actinobacteria; c__Thermoleophilia; o__Solirubrobacterales; f__Solirubrobacteraceae
16S_OTU_370	42	6.27155	0	0.15945	0	1	11	5	otu_16S	0.594496	0	0	k__Bacteria; p__Proteobacteria; c__Alphaproteobacteria; o__Rhizobiales; f__; g__; s__
16S_OTU_386	43	4.41379	0.0311185	0.226562	0.266667	6	8	4.33333	otu_16S	0.737401	4958	0.254902	k__Bacteria; p__Actinobacteria; c__Actinobacteria; o__Actinomycetales; f__Microbacteriaceae; g__Agromyces; s__
16S_OTU_121	43	4.75	0.0267356	0.210526	0.333333	4	9	10.25	otu_16S	0.711538	4954	0.366071	k__Bacteria; p__Verrucomicrobia; c__[Spartobacteria]; o__[Chthoniobacterales]; f__[Chthoniobacteraceae]; g__Candidatus Xiphinematobacter; s__
ITS_OTU_59	44	5.43103	0.0100656	0.184127	0.333333	4	9	4.5	otu_ITS	0.659151	1998	0.354167	k__Fungi;p__Ascomycota;c__Dothideomycetes;o__Pleosporales;f__Incertae sedis;g__Phoma
16S_OTU_392	44	6.42672	0	0.1556	0	1	10	4	otu_16S	0.58256	0	0	k__Bacteria; p__Acidobacteria; c__[Chloracidobacteria]; o__RB41; f__Ellin6075; g__; s__
16S_OTU_312	45	5.36638	1.866e-05	0.186345	0	2	10	4	otu_16S	0.664125	2	0.6	k__Bacteria; p__Actinobacteria; c__Actinobacteria; o__Actinomycetales; f__Thermomonosporaceae
16S_OTU_92	45	4.50431	0.0126429	0.22201	0.166667	4	9	6.25	otu_16S	0.730438	3018	0.2875	k__Bacteria; p__Actinobacteria; c__Actinobacteria; o__Actinomycetales; f__Actinospicaceae; g__; s__
16S_OTU_315	46	4.55603	0.0194589	0.219489	0.25	8	9	6.625	otu_16S	0.726459	4964	0.236111	k__Bacteria; p__Proteobacteria; c__Alphaproteobacteria; o__Rhodospirillales; f__Rhodospirillaceae; g__; s__
16S_OTU_353	46	5.55172	0	0.180124	0	1	10	8	otu_16S	0.649867	0	0	k__Bacteria; p__Acidobacteria; c__Acidobacteriia; o__Acidobacteriales; f__Acidobacteriaceae; g__Terriglobus; s__
16S_OTU_101	47	1	0	1	0	1	1	1	otu_16S	1	0	0	k__Bacteria; p__Proteobacteria; c__Alphaproteobacteria; o__Sphingomonadales; f__Sphingomonadaceae; g__Sphingomonas; s__
16S_OTU_381	47	1	0	1	0	1	1	1	otu_16S	1	0	0	k__Bacteria; p__Proteobacteria; c__Alphaproteobacteria; o__Sphingomonadales; f__Sphingomonadaceae; g__Kaistobacter; s__
ITS_OTU_1	48	4.41379	0.0231146	0.226562	0.333333	4	8	7.75	otu_ITS	0.737401	7782	0.3125	k__Fungi;p__Basidiomycota;c__Atractiellomycetes;o__Atractiellales;f__unidentified;g__unidentified;s__Atractiellales_PMI95
16S_OTU_338	48	4.93103	0.00526317	0.202797	0	2	9	6	otu_16S	0.697613	1674	0.5	k__Bacteria; p__Bacteroidetes; c__[Saprospirae]; o__[Saprospirales]; f__Chitinophagaceae
16S_OTU_232	49	6.88362	0.00862069	0.145272	0	2	12	2	otu_16S	0.547414	956	0.5	k__Bacteria; p__Bacteroidetes; c__Cytophagia; o__Cytophagales; f__Cytophagaceae; g__; s__
16S_OTU_293	49	7.87931	0	0.126915	0	1	13	2	otu_16S	0.470822	0	0	k__Bacteria; p__Proteobacteria; c__Deltaproteobacteria; o__Myxococcales; f__; g__; s__
ITS_OTU_6	50	4.06466	0.0697607	0.246023	0.227273	12	9	6.83333	otu_ITS	0.764257	16340	0.173077	k__Fungi;p__Ascomycota;c__Dothideomycetes;o__Pleosporales;f__Incertae sedis
16S_OTU_65	50	4.69397	0.00845337	0.213039	0	2	10	10	otu_16S	0.715849	1802	0.5	k__Bacteria; p__Proteobacteria; c__Betaproteobacteria; o__Ellin6067; f__; g__; s__
16S_OTU_255	51	4.63793	0.0540976	0.215613	0	4	8	5.25	otu_16S	0.720159	7366	0.25	k__Bacteria; p__Actinobacteria; c__Actinobacteria; o__Actinomycetales; f__Nocardioidaceae; g__; s__
16S_OTU_159	51	5.63362	0	0.177506	0	1	9	4	otu_16S	0.643568	0	0	k__Bacteria; p__Proteobacteria; c__Alphaproteobacteria; o__Rhodospirillales; f__Rhodospirillaceae; g__; s__
16S_OTU_317	52	6.56466	0	0.152331	0	1	11	2	otu_16S	0.57195	0	0	k__Bacteria; p__Proteobacteria; c__Alphaproteobacteria; o__Sphingomonadales; f__Sphingomonadaceae; g__Novosphingobium; s__
ITS_OTU_45	52	5.56897	0.00862069	0.179567	0	2	10	4	otu_ITS	0.648541	1542	0.5	k__Fungi;p__Ascomycota;c__Dothideomycetes;o__Capnodiales;f__Davidiellaceae;g__Cladosporium;s__Cladosporium ramotenellum
16S_OTU_245	53	4.65517	0.028122	0.214815	0	3	8	4	otu_16S	0.718833	5122	0.333333	k__Bacteria; p__Proteobacteria; c__Alphaproteobacteria; o__Caulobacterales; f__Caulobacteraceae; g__Phenylobacterium; s__
16S_OTU_97	53	4.75431	0.0222785	0.210335	0	2	8	11	otu_16S	0.711207	4140	0.5	k__Bacteria; p__Proteobacteria; c__Betaproteobacteria; o__Burkholderiales; f__Comamonadaceae
ITS_OTU_25	54	4.14224	0.0387195	0.241415	0.380952	7	8	8.57143	otu_ITS	0.758289	11498	0.255411	k__FungiPMI;p__Ascomycota;c__Sordariomycetes;o__Hypocreales;f__Nectriaceae;g__Ilyonectria;s__Ilyonectria_sp__PMI849
16S_OTU_23	54	5.13793	0	0.194631	0	1	9	7	otu_16S	0.681698	0	0	k__Bacteria; p__Verrucomicrobia; c__Opitutae; o__Opitutales; f__Opitutaceae; g__; s__
ITS_OTU_121	55	4.83621	0.0228721	0.206774	0	4	9	3.5	otu_ITS	0.704907	3144	0.25	k__FungiPMI;p__Ascomycota;c__Leotiomycetes;o__unclassified;f__unclassified;g__unclassified;s__Leotiomycetes__PMI378
16S_OTU_22	55	5.8319	0	0.171471	0	1	10	4	otu_16S	0.628316	0	0	k__Bacteria; p__Actinobacteria; c__Actinobacteria; o__Actinomycetales; f__Micromonosporaceae; g__Actinoplanes; s__
16S_OTU_238	56	5.0431	0.00779116	0.198291	0	3	10	4.33333	otu_16S	0.688992	1888	0.333333	k__Bacteria; p__Proteobacteria; c__Alphaproteobacteria; o__Ellin329; f__; g__; s__
16S_OTU_171	56	5.4569	0.00134092	0.183254	0	2	10	3.5	otu_16S	0.657162	214	0.5	k__Bacteria; p__Proteobacteria; c__Alphaproteobacteria; o__Rhizobiales; f__Hyphomicrobiaceae; g__Rhodoplanes; s__
16S_OTU_95	57	6.03879	0.00228826	0.165596	0	2	11	4	otu_16S	0.612401	654	0.6	k__Bacteria; p__Actinobacteria; c__Actinobacteria; o__Actinomycetales; f__Microbacteriaceae; g__Microbacterium
16S_OTU_235	57	5.18103	0.0195206	0.193012	0	3	10	5	otu_16S	0.678382	3636	0.363636	k__Bacteria; p__Actinobacteria; c__Acidimicrobiia; o__Acidimicrobiales; f__; g__; s__
16S_OTU_16	58	6.61207	0.0171667	0.151239	0	2	11	2	otu_16S	0.568302	4924	0.5	k__Bacteria; p__Bacteroidetes; c__[Saprospirae]; o__[Saprospirales]; f__Chitinophagaceae; g__; s__
16S_OTU_244	58	5.63362	0.0256381	0.177506	0	2	10	4.5	otu_16S	0.643568	7380	0.5	k__Bacteria; p__Proteobacteria; c__Gammaproteobacteria; o__Xanthomonadales; f__Sinobacteraceae; g__; s__
ITS_OTU_19	59	4.05172	0.0502323	0.246809	0.222222	9	7	7	otu_ITS	0.765252	10050	0.196825	k__Fungi;p__Ascomycota;c__Sordariomycetes;o__Incertae sedis;f__Plectosphaerellaceae;g__unidentified;s__Plectosphaerellaceae sp
16S_OTU_58	59	4.64655	0.011233	0.215213	0.3	5	8	7.6	otu_16S	0.719496	2616	0.308333	k__Bacteria; p__Proteobacteria; c__Gammaproteobacteria; o__Alteromonadales; f__Alteromonadaceae; g__Cellvibrio; s__
16S_OTU_9	60	1	0	1	0	1	1	1	otu_16S	1	0	0	k__Bacteria; p__Proteobacteria; c__Alphaproteobacteria; o__Caulobacterales; f__Caulobacteraceae; g__Asticcacaulis; s__biprosthecium
16S_OTU_63	60	1	0	1	0	1	1	1	otu_16S	1	0	0	k__Bacteria; p__Proteobacteria; c__Alphaproteobacteria; o__Rhizobiales; f__Xanthobacteraceae; g__Labrys; s__
16S_OTU_98	61	4.99569	0.0137228	0.200173	0	3	9	3.33333	otu_16S	0.692639	2096	0.333333	k__Bacteria; p__Proteobacteria; c__Betaproteobacteria; o__Burkholderiales; f__Oxalobacteraceae; g__Janthinobacterium; s__
16S_OTU_44	61	4.57328	0.0144718	0.218662	0.333333	4	8	8.25	otu_16S	0.725133	2496	0.363636	k__Bacteria; p__Proteobacteria; c__Betaproteobacteria; o__Methylophilales; f__Methylophilaceae; g__Methylotenera; s__mobilis
16S_OTU_24	62	4.8319	0.0227858	0.206958	0.333333	7	8	6.42857	otu_16S	0.705239	5194	0.285714	k__Bacteria; p__Bacteroidetes; c__Flavobacteriia; o__Flavobacteriales; f__Flavobacteriaceae; g__Flavobacterium; s__succinicans
16S_OTU_203	62	5.82759	0	0.171598	0	1	9	7	otu_16S	0.628647	0	0	k__Bacteria; p__Proteobacteria; c__Alphaproteobacteria; o__Sphingomonadales; f__Sphingomonadaceae; g__Sphingomonas
ITS_OTU_8	63	5.65086	0.00750157	0.176964	0	2	10	3.5	otu_ITS	0.642241	836	0.5	k__Fungi;p__Basidiomycota;c__Agaricomycetes;o__Agaricales;f__Inocybaceae;g__Inocybe;s__Inocybe curvipes
ITS_OTU_3	63	6.09483	0.00488037	0.164074	0	2	11	2.5	otu_ITS	0.60809	466	0.5	k__Fungi;p__Ascomycota;c__Sordariomycetes;o__Hypocreales;f__Nectriaceae;g__Neonectria;s__Neonectria sp 1f
16S_OTU_417	64	1	0	1	0	1	1	1	otu_16S	1	0	0	k__Bacteria; p__Proteobacteria; c__Alphaproteobacteria; o__Sphingomonadales; f__Sphingomonadaceae; g__Novosphingobium; s__
16S_OTU_29	64	1	0	1	0	1	1	1	otu_16S	1	0	0	k__Bacteria; p__Proteobacteria; c__Alphaproteobacteria; o__Rhizobiales; f__Hyphomicrobiaceae; g__Devosia; s__
16S_OTU_304	65	4.80172	0.0527794	0.208259	0.1	5	9	4	otu_16S	0.70756	8180	0.242857	k__Bacteria; p__Bacteroidetes; c__Flavobacteriia; o__Flavobacteriales; f__Flavobacteriaceae; g__Flavobacterium; s__succinicans
ITS_OTU_88	65	5.79741	0	0.172491	0	1	10	5	otu_ITS	0.630968	0	0	k__Fungi;p__Ascomycota;c__Sordariomycetes;o__Hypocreales;f__Incertae sedis;g__Ilyonectria;s__Ilyonectria liriodendri
16S_OTU_1	66	4.99569	0.00474981	0.200173	0	2	8	5.5	otu_16S	0.692639	768	0.5	k__Bacteria; p__Proteobacteria; c__Betaproteobacteria; o__Burkholderiales; f__Comamonadaceae; g__Paucibacter; s__
16S_OTU_47	66	5.64224	0.00056266	0.177235	0	2	9	2.5	otu_16S	0.642905	56	0.5	k__Bacteria; p__Proteobacteria; c__Alphaproteobacteria; o__Rhodospirillales; f__Rhodospirillaceae
16S_OTU_81		3.96552	0.0756007	0.252174	0.25	8	8	7	otu_16S	0.771883	20936	0.196429	k__Bacteria; p__Proteobacteria; c__Deltaproteobacteria; o__Myxococcales; f__Myxococcaceae
16S_OTU_79		0	0	0	0	0	0	0	otu_16S	9.22337e+10	0	0	k__Bacteria; p__Proteobacteria; c__Alphaproteobacteria; o__Rhizobiales; f__Hyphomicrobiaceae; g__Rhodoplanes; s__
16S_OTU_247		0	0	0	0	0	0	0	otu_16S	9.22337e+10	0	0	k__Bacteria; p__Actinobacteria; c__Actinobacteria; o__Actinomycetales; f__Streptomycetaceae
16S_OTU_34		4.70259	0.0243429	0.212649	0.357143	8	9	6.875	otu_16S	0.715186	5944	0.3125	k__Bacteria; p__Bacteroidetes; c__Flavobacteriia; o__Flavobacteriales; f__Flavobacteriaceae; g__Flavobacterium; s__succinicans
16S_OTU_55		0	0	0	0	0	0	0	otu_16S	9.22337e+10	0	0	k__Bacteria; p__Bacteroidetes; c__[Saprospirae]; o__[Saprospirales]; f__Chitinophagaceae
16S_OTU_209		4.72414	0.0620034	0.211679	0	4	10	6.25	otu_16S	0.713528	13802	0.2625	k__Bacteria; p__Proteobacteria; c__Gammaproteobacteria; o__Xanthomonadales; f__Xanthomonadaceae; g__Stenotrophomonas; s__
16S_OTU_18		0	0	0	0	0	0	0	otu_16S	9.22337e+10	0	0	k__Bacteria; p__Proteobacteria; c__Alphaproteobacteria; o__Sphingomonadales; f__Sphingomonadaceae
16S_OTU_20		0	0	0	0	0	0	0	otu_16S	9.22337e+10	0	0	k__Bacteria; p__Actinobacteria; c__Actinobacteria; o__Actinomycetales; f__Intrasporangiaceae; g__Phycicoccus; s__
16S_OTU_229		4.32759	0.0480333	0.231076	0.266667	6	8	7.33333	otu_16S	0.744032	21366	0.275641	k__Bacteria; p__Proteobacteria; c__Alphaproteobacteria; o__Rhodobacterales; f__Hyphomonadaceae; g__; s__
16S_OTU_134		0	0	0	0	0	0	0	otu_16S	9.22337e+10	0	0	k__Bacteria; p__Proteobacteria; c__Alphaproteobacteria; o__Rhizobiales; f__Hyphomicrobiaceae; g__Rhodoplanes; s__
16S_OTU_106		0	0	0	0	0	0	0	otu_16S	9.22337e+10	0	0	k__Bacteria; p__Proteobacteria; c__Gammaproteobacteria; o__Pseudomonadales; f__Pseudomonadaceae; g__Pseudomonas
16S_OTU_212		0	0	0	0	0	0	0	otu_16S	9.22337e+10	0	0	k__Bacteria; p__Actinobacteria; c__Actinobacteria; o__Actinomycetales; f__Mycobacteriaceae; g__Mycobacterium; s__
16S_OTU_260		0	0	0	0	0	0	0	otu_16S	9.22337e+10	0	0	k__Bacteria; p__Bacteroidetes; c__Cytophagia; o__Cytophagales; f__Cytophagaceae; g__; s__
16S_OTU_173		0	0	0	0	0	0	0	otu_16S	9.22337e+10	0	0	k__Bacteria; p__Proteobacteria; c__Gammaproteobacteria; o__Xanthomonadales; f__Sinobacteraceae; g__; s__
16S_OTU_153		0	0	0	0	0	0	0	otu_16S	9.22337e+10	0	0	k__Bacteria; p__Proteobacteria; c__Alphaproteobacteria; o__Rhizobiales; f__Hyphomicrobiaceae; g__Rhodoplanes; s__
16S_OTU_185		4.94397	0.0458196	0.202267	0.2	5	9	5.2	otu_16S	0.696618	7266	0.282353	k__Bacteria; p__Proteobacteria; c__Deltaproteobacteria; o__MIZ46; f__; g__; s__
16S_OTU_62		0	0	0	0	0	0	0	otu_16S	9.22337e+10	0	0	k__Bacteria; p__Proteobacteria; c__Alphaproteobacteria; o__Rhizobiales; f__Bradyrhizobiaceae
16S_OTU_231		0	0	0	0	0	0	0	otu_16S	9.22337e+10	0	0	k__Bacteria; p__Proteobacteria; c__Alphaproteobacteria; o__Rhizobiales; f__Hyphomicrobiaceae; g__Rhodoplanes; s__
16S_OTU_82		5.89655	0.02313	0.169591	0	3	11	3	otu_16S	0.623342	2726	0.333333	k__Bacteria; p__Proteobacteria; c__Gammaproteobacteria; o__Xanthomonadales; f__Xanthomonadaceae
16S_OTU_72		0	0	0	0	0	0	0	otu_16S	9.22337e+10	0	0	k__Bacteria; p__Proteobacteria; c__Gammaproteobacteria; o__Xanthomonadales; f__Xanthomonadaceae; g__; s__
16S_OTU_331		0	0	0	0	0	0	0	otu_16S	9.22337e+10	0	0	k__Bacteria; p__Proteobacteria; c__Betaproteobacteria; o__Burkholderiales; f__Comamonadaceae
16S_OTU_156		0	0	0	0	0	0	0	otu_16S	9.22337e+10	0	0	k__Bacteria; p__Armatimonadetes; c__[Fimbriimonadia]; o__[Fimbriimonadales]; f__[Fimbriimonadaceae]; g__Fimbriimonas; s__
16S_OTU_84		0	0	0	0	0	0	0	otu_16S	9.22337e+10	0	0	k__Bacteria; p__Bacteroidetes; c__Cytophagia; o__Cytophagales; f__Cytophagaceae; g__Cytophaga; s__
16S_OTU_198		4.21552	0.0461424	0.237219	0.2	5	8	5.2	otu_16S	0.752653	7254	0.25	k__Bacteria; p__Proteobacteria; c__Alphaproteobacteria; o__Rhizobiales; f__Methylobacteriaceae; g__Methylobacterium; s__
16S_OTU_182		0	0	0	0	0	0	0	otu_16S	9.22337e+10	0	0	k__Bacteria; p__Actinobacteria; c__Actinobacteria; o__Actinomycetales; f__Gordoniaceae; g__Gordonia; s__
16S_OTU_303		0	0	0	0	0	0	0	otu_16S	9.22337e+10	0	0	k__Bacteria; p__Proteobacteria; c__Gammaproteobacteria; o__Xanthomonadales; f__Xanthomonadaceae
16S_OTU_239		0	0	0	0	0	0	0	otu_16S	9.22337e+10	0	0	k__Bacteria; p__Proteobacteria; c__Alphaproteobacteria; o__Rhodospirillales; f__Rhodospirillaceae
16S_OTU_114		0	0	0	0	0	0	0	otu_16S	9.22337e+10	0	0	k__Bacteria; p__Proteobacteria; c__Alphaproteobacteria; o__Rhizobiales; f__Hyphomicrobiaceae; g__Hyphomicrobium; s__
16S_OTU_300		0	0	0	0	0	0	0	otu_16S	9.22337e+10	0	0	k__Bacteria; p__Proteobacteria; c__Alphaproteobacteria; o__Rhizobiales; f__Hyphomicrobiaceae; g__Rhodoplanes; s__
16S_OTU_144		0	0	0	0	0	0	0	otu_16S	9.22337e+10	0	0	k__Bacteria; p__Actinobacteria; c__Actinobacteria; o__Actinomycetales; f__Micromonosporaceae
16S_OTU_122		0	0	0	0	0	0	0	otu_16S	9.22337e+10	0	0	k__Bacteria; p__Chloroflexi; c__Anaerolineae; o__SBR1031; f__oc28; g__; s__
16S_OTU_368		0	0	0	0	0	0	0	otu_16S	9.22337e+10	0	0	k__Bacteria; p__Actinobacteria; c__Actinobacteria; o__Actinomycetales; f__Pseudonocardiaceae; g__Pseudonocardia; s__
16S_OTU_259		0	0	0	0	0	0	0	otu_16S	9.22337e+10	0	0	k__Bacteria; p__Actinobacteria; c__Actinobacteria; o__Actinomycetales; f__Nakamurellaceae; g__; s__
16S_OTU_329		0	0	0	0	0	0	0	otu_16S	9.22337e+10	0	0	k__Bacteria; p__Actinobacteria; c__Actinobacteria; o__Actinomycetales; f__Geodermatophilaceae
16S_OTU_172		0	0	0	0	0	0	0	otu_16S	9.22337e+10	0	0	k__Bacteria; p__Proteobacteria; c__Alphaproteobacteria; o__Rhodobacterales; f__Rhodobacteraceae; g__Rhodobacter; s__
16S_OTU_333		0	0	0	0	0	0	0	otu_16S	9.22337e+10	0	0	k__Bacteria; p__Bacteroidetes; c__[Saprospirae]; o__[Saprospirales]; f__Chitinophagaceae
16S_OTU_191		0	0	0	0	0	0	0	otu_16S	9.22337e+10	0	0	k__Bacteria; p__Bacteroidetes; c__Flavobacteriia; o__Flavobacteriales; f__[Weeksellaceae]; g__Chryseobacterium; s__
16S_OTU_280		0	0	0	0	0	0	0	otu_16S	9.22337e+10	0	0	k__Bacteria; p__Verrucomicrobia; c__[Spartobacteria]; o__[Chthoniobacterales]; f__[Chthoniobacteraceae]; g__Chthoniobacter; s__
ITS_OTU_41		0	0	0	0	0	0	0	otu_ITS	9.22337e+10	0	0	k__FungiPMI;p__Ascomycota;c__Sordariomycetes;o__Hypocreales;f__Nectriaceae;g__Fusarium;s__Fusarium_pseudensiforme__PMI652
ITS_OTU_28		0	0	0	0	0	0	0	otu_ITS	9.22337e+10	0	0	k__Fungi;p__Ascomycota;c__Sordariomycetes;o__Hypocreales;f__Nectriaceae;g__Fusarium;s__Fusarium sporotrichioides
ITS_OTU_43		0	0	0	0	0	0	0	otu_ITS	9.22337e+10	0	0	k__Fungi;p__Ascomycota;c__Eurotiomycetes;o__Chaetothyriales;f__Chaetothyriaceae;g__Cyphellophora;s__Cyphellophora sp
ITS_OTU_33		0	0	0	0	0	0	0	otu_ITS	9.22337e+10	0	0	k__Fungi;p__Ascomycota;c__Dothideomycetes;o__Pleosporales
ITS_OTU_56		0	0	0	0	0	0	0	otu_ITS	9.22337e+10	0	0	k__FungiPMI;p__Ascomycota;c__Sordariomycetes;o__Magnaporthales;f__Magnaporthaceae;g__Mycoleptodiscus;s__Mycoleptodiscus_sp__PMI219
