# Supplementary material for: Fungal-Bacterial Networks in the Populus Rhizobiome Are Impacted by Soil Properties and Host Genotype
Source: Front Microbiol. 2019 Mar 29;10:481. doi: 10.3389/fmicb.2019.00481 (PMC6450171; doi:10.3389/fmicb.2019.00481)
Supplement: Table S9 — Summary of the sizes of Markov Cluster (MCL) communities for Experiment 2, as we as the number of fungi vs bacterial members. [file Table_9.xlsx]

## Sheet: Table S9
Table S9: Summary of the sizes of MCL communities for experiment 2, as we as the number of fungi vs bacterial members.
MCL_community_ID	ITS_count	16S_count	total_size
1	4	20	24
2	5	6	11				Fungi and bacteria	28
3	5	5	10				Only fungi	5
4	1	7	8				Only bacteria	33
5	3	4	7				total	66
6	1	6	7
7	2	4	6
8	0	6	6
9	1	5	6
10	3	3	6
11	0	5	5
12	0	5	5
13	0	4	4
14	0	4	4
15	2	2	4
16	1	3	4
17	1	3	4
18	3	0	3
19	3	0	3
20	2	1	3
21	3	0	3
22	0	3	3
23	0	3	3
24	1	2	3
25	1	2	3
26	0	3	3
27	0	3	3
28	0	3	3
29	1	2	3
30	0	3	3
31	0	3	3
32	0	3	3
33	0	3	3
34	2	0	2
35	0	2	2
36	1	1	2
37	1	1	2
38	0	2	2
39	1	1	2
40	1	1	2
41	0	2	2
42	0	2	2
43	0	2	2
44	1	1	2
45	0	2	2
46	0	2	2
47	0	2	2
48	1	1	2
49	0	2	2
50	1	1	2
	0	2	2
52	1	1	2
53	0	2	2
54	1	1	2
55	1	1	2
56	0	2	2
57	0	2	2
58	0	2	2
59	1	1	2
60	0	2	2
61	0	2	2
62	0	2	2
63	2	0	2
64	0	2	2
65	1	1	2
66	0	2	2
