# Supplementary material for: Fungal-Bacterial Networks in the Populus Rhizobiome Are Impacted by Soil Properties and Host Genotype
Source: Front Microbiol. 2019 Mar 29;10:481. doi: 10.3389/fmicb.2019.00481 (PMC6450171; doi:10.3389/fmicb.2019.00481)
Supplement: FILE S3 — Cytoscape session containing the networks for Experiment 2. [file Data_Sheet_3.zip]

Archive with 3 entries (2 files):
- Supplementary Files S3_exp2_cytoscape.cys
- __MACOSX/
- __MACOSX/._Supplementary Files S3_exp2_cytoscape.cys
